# Supplementary material for: Rates of Dinosaur Body Mass Evolution Indicate 170 Million Years of Sustained Ecological Innovation on the Avian Stem Lineage
Source: PLoS Biol. 2014 May 6;12(5):e1001853. doi: 10.1371/journal.pbio.1001853 (PMC4011683; doi:10.1371/journal.pbio.1001853)
Supplement: Dataset S1 — Complete dataset and mass estimates. (XLS) [file pbio.1001853.s011.xls]

## Sheet: Full data
	Taxon	Name_in_tree	Clade	Subclade	Subclade_2	Formation	Max_age	Min_age	Femur length - FL	Femur shaft circumference - FC	Femur shaft mediolateral diameter - FML	Femur shaft anteroposterior diameter - FAP	Tibia length (or estimate based on tibiotarsus) - TL_TLE	Tibia shaft circumference - TC	Humerus length - HL	Humerus circumference - HC	Humerus shaft mediolateral diameter - HML	Humerus shaft anteroposterior diameter - HAP	Radius circumference - RC	Radius length or estimate based on ulna - RL_RLE	Data sources	Age/notes	Juvenile	Bonebed	Institution	Specimen
1	Apatosaurus_minimus	not	Sauropodomorpha	Macronaria	Macronaria	Morrison	Kimmeridgian	Tithonian	NA	NA	NA	NA	NA	NA	NA	NA	NA	NA	NA	NA	Mook 1917; ilium and sacrum; AMNH 675	Pubis is slightly incomplete proximally	0	0	AMNH, American Museum of Natural History, New York, USA	AMNH 675
2	Cetiosauriscus_greppini	not	Sauropodomorpha	Eusauropoda	Eusauropoda	Reuchenette	Early_Kimmeridgian	Early_Kimmeridgian	NA	NA	NA	NA	520	NA	560	NA	NA	NA	NA	NA	Huene 1922; Meyer & Thüring 2003	bonebed	0	1	HM, Naturhistorisches Museum Basel, Switzerland	HM 260 (humerus), 340 (ulna), 349, 372 (femora), 342, 339, 387 (tibiae) and other specimens
3	Cetiosaurus_glymptonensis	not	Sauropodomorpha	Eusauropoda	Eusauropoda	Forest Marble	Late_Bathonian	Late_Bathonian	NA	NA	NA	NA	NA	NA	NA	NA	NA	NA	NA	NA	Phillips 1871; Upchurch & Martin 2003; caudal vertebrae only		0	0	OUMNH, Oxford University Museum of Natural History, Oxford, UK	OUMNH J.13750-13758
4	Gyposaurus_sinensis	not	Sauropodomorpha	Sauropodomorpha	Sauropodomorpha_1		Hettangian	Hettangian	235.5	NA	NA	22	202	NA	150	NA	21	NA	NA	85	Young 1941; 'V27' 'the most part of a large individual'	juvenile	1	0	IVPP, Institute of Vertebrate Paleontology and Paleoanthropology, Beijing, China	V27 (larger individual)
5	Huanghetitan_ruyangensis	not	Sauropodomorpha	Titanosauriformes	Titanosauriformes	Mangchuan	Cenomanian	Turonian	NA	NA	NA	NA	NA	NA	NA	NA	NA	NA	NA	NA	Lu et al. 2007a; 6 sacral and 10 caudal vertebrae, ribs and partial ischium		0	0	HGM, Henan Geological Museum, Zhengzhou, China	HGM 41HIII-0001
6	Morosaurus_agilis	not	Sauropodomorpha	Eusauropoda	Eusauropoda	Morrison	Kimmeridgian	Tithonian	NA	NA	NA	NA	NA	NA	NA	NA	NA	NA	NA	NA	Gilmore 1907; USNM 5384; posterior skull and cervical vertebrae only referred with certainty		0	0	USNM, United Stated National Museum, Washington DC, USA	USNM 5384
7	Pelorosaurus_becklesii	Pelorosaurus_becklesii	Sauropodomorpha	Titanosauria	Titanosauria		Late_Hauterivian	Early_Aptian	NA	NA	NA	NA	NA	NA	600	NA	113	76	NA	414	NHMUK 1868 (PDM)		0	0	NHMUK, Natural History Museum, London, UK	NHMUK 1868
8	Yunnanosaurus_youngi	not	Sauropodomorpha	Sauropodomorpha	Sauropodomorpha_2		Middle_Jurassic	Middle_Jurassic	NA	NA	NA	NA	NA	NA	NA	NA	NA	NA	NA	NA	Lü et al. 2007b		0	0	CXMVZA, Chuxiong Museum, Yunnan, China	Chuxiong Museum (CXMVZA 185).
9	Aardonyx_celestae	Aardonyx	Sauropodomorpha	Sauropodomorpha	Sauropodomorpha_2	Upper Elliot	Hettangian	Sinemurian	NA	NA	NA	NA	NA	NA	NA	NA	NA	NA	NA	283	Yates et al. 2009; measurements of larger individual; femur of smaller individual known (BP/1/6510; length = 681; mediolateral width at midshaft = 91, circumference=285); radius and mt III of the 'larger individual' reported by Yates et al. (2009) both 1.2 times as long as those of the 'smaller individual'	juveniles, bonebed (hypothetical 'larger individual' documented here, but was 'still growing' at the time of death)	1	0	BPI, Bernard Price Institute, Witswatersrand University, Johannesburg, South Africa	BP/1/6254 and other specimens
10	Abrosaurus_dongpoensis	not	Sauropodomorpha	Macronaria	Macronaria	Xiashaximiao	Bajocian	Callovian	NA	NA	NA	NA	NA	NA	NA	NA	NA	NA	NA	NA	Hui 1989; skull only		0	0	ZDM, Zigong Dinosaur Museum, Zigong, China	ZDM 5038
11	Adamantisaurus_mezzalirai	not	Sauropodomorpha	Titanosauria	Titanosauria	Adamantina	Turonian	Santonian	NA	NA	NA	NA	NA	NA	NA	NA	NA	NA	NA	NA	Santucci & Bertini 2006; caudal vertebrae only		0	0	MUGEO, Museu Geológico Valdemar Lefevre, São Paulo	MUGEO 1282, 1289, 1295
12	Adeopapposaurus_mognai	Adeopapposaurus	Sauropodomorpha	Sauropodomorpha	Sauropodomorpha_1	Cañon del Colorado	Early_Jurassic	Early_Jurassic	230	NA	26	24	212	NA	159	NA	21	NA	NA	99	Martinez 2009; no measurements in paper so measured from figures of PVSJ 610 (forelimb) and 569 (hindlimb)	multiple individuals	0	1	PVSJ, Instituto y Museo de Ciencias Naturales, San Juan, Argentina	PVSJ 610, 569 and other specimens
13	Aegyptosaurus_baharijensis	Aegyptosaurus	Sauropodomorpha	Titanosauria	Titanosauria	Baharije	Early_Cenomanian	Early_Cenomanian	1290	NA	220	NA	890	NA	1000	NA	NA	NA	NA	NA	Stromer 1932		0	0	BSP, Bayerische Staatssammlung für Paläontologie und historische Geologie, Munich, Germany	BSP 1912 VIII 61 (?destroyed)
14	Aeolosaurus_maximus	Aeolosaurus_maximus	Sauropodomorpha	Titanosauria	Titanosauria	Adamantina	Campanian	Maastrichtian	1550	NA	221	154	NA	NA	NA	NA	NA	NA	NA	NA	Santucci & Arruda-Campos 2011		0	0	MPMA, Museu de Paleontologia de Monte Alto, São Paulo, Brazil	MPMA 12-0001-97
15	Aeolosaurus_colhuehuapensis	not	Sauropodomorpha	Titanosauria	Titanosauria	Bajo Barreal	Campanian	Maastrichtian	NA	NA	NA	NA	NA	NA	NA	NA	NA	NA	NA	NA	Casal et al. 2007; caudal vertebrae only		0	0	UNPSJB, paleontología de vertebrados, Universidad Nacional de la Patagonia San Juan Bosco, Comodoro Rivadavia, Argentina	UNPSJB-PV 959/1–959/27
16	Aeolosaurus_rionegrinus	Aeolosaurus_rionegrinus	Sauropodomorpha	Titanosauria	Titanosauria	Angostura Colorada	Campanian	Maastrichtian	NA	NA	NA	NA	670	NA	925	435	NA	NA	260	580	Powell 1987; MJG-R 1 (other specimens have been reported subsequently); measurements from Powell (2003)		0	0	MJG-R, Museo Jorge Gerold, Ingeniero Jacobacci, Río Negro, Argentina	MJG-R 1
17	Aeolosaurus_sp.	Aeolosaurus_sp.	Sauropodomorpha	Titanosauria	Titanosauria	Los Alamitos	Campanian	Maastrichtian	NA	NA	NA	NA	NA	NA	NA	NA	NA	NA	NA	NA	Salgado et al. 1997; MCPA 27100		0	0	MCPA, Museo Provincial de Cipolletti, Rio Negro, Argentina	MCPA 27100
18	Agustinia_ligabuei	not	Sauropodomorpha	Titanosauria	Titanosauria	Lohan Cura	Early_Albian	Early_Albian	NA	NA	NA	NA	840	NA	NA	NA	NA	NA	NA	NA	Bonaparte 1999; MCF-PVPH 110; vertebrae, tibia, fibula and left metatarals		0	0	MCF-PVPH, Museo "Carmen Funes", Plaza Huincul, Neuquen Province, Argentina	MCF-PVPH 110
19	Alamosaurus_sanjuanensis	Alamosaurus	Sauropodomorpha	Titanosauria	Titanosauria		Campanian	Maastrichtian	NA	740	NA	NA	NA	NA	1503	661	NA	NA	NA	NA	Gilmore 1938 (USNM 15560, including a humerus); Lehman & Coulson 2002 (mention TMM 41541 with humeral and femoral circumferences); all measurements from TMM 41541.		0	0	TMM, Texas Memorial Museum, Austin, Texas, USA	TMM 41541
20	Amargasaurus_cazaui	Amargasaurus	Sauropodomorpha	Diplodocoidea	Diplodocoidea	La Amarga	Barremian	Early_Aptian	1050	530	180	128.8	640	NA	720	380	NA	NA	NA	470	Salgado & Bonaparte 1991		0	0	MACN, Museo Argentino de Ciencias Naturales, Buenos Aires, Argentina	MACN-N 15
21	Amargatitanis_macni	not	Sauropodomorpha	Titanosauriformes	Titanosauriformes	La Amarga equivalent?	Late_Barremian	Early_Aptian	1118	510	220	NA	NA	NA	NA	NA	NA	NA	NA	NA	MACN PV N53 (DE); Apesteguía 2007; six caudal vertebrae, a scapula, a femur (MACN PV N53), one astragalus		0	0	MACN, Museo Argentino de Ciencias Naturales, Buenos Aires, Argentina	MACN PV N51, 53, 34
22	Amazonsaurus_maranhensis	not	Sauropodomorpha	Diplodocoidea	Diplodocoidea	Itapecuru	Aptian	Albian	NA	NA	NA	NA	NA	NA	NA	NA	NA	NA	NA	NA	Carvalho et al. 2003; Two dorsal neural spines (MN 4558-V; UFRJ-DG 58-R/9); two dorsal centra (MN 4559-V; MN s/n(-V); neural spine of anterior caudal vertebra (UFRJ-DG 58-R/7); one mid caudal vertebra (MN 4555-V); one mid-posterior caudal vertebra (MN 4560-V); one posterior caudal vertebra (MN 4556-V); one posterior caudal vertebra (UFRJ-DG 58- R/10); four chevrons (UFRJ-DG 58-R/2; 58-R/3; 58-R/4…		0	0
23	Anchisaurus_polyzelus	Anchisaurus	Sauropodomorpha	Sauropodomorpha	Sauropodomorpha_1	Portland	Hettangian	Sinemurian	275	NA	42.3	33.2	260	NA	NA	NA	NA	NA	NA	NA	YPM 208 (MTC; holotype of Ammosaurus major; referred to Anchisaurus polyzelus most recently by Yates 2010); Galton 1973		0	0	YPM, Yale Peabody Museum, New Haven, Connecticut, USA	YPM 208
24	Ampelosaurus_atacis	Ampelosaurus	Sauropodomorpha	Titanosauria	Titanosauria	Marnes Rouges Inférieures	Late_Campanian	Early_Maastrichtian	710	257	104.3	54.7	NA	NA	657	280	113	60	NA	NA	MDE c3.1182 (femur; MTC); humerus (C3-86; MTC); Le Loeuff 2005	bonebed	0	1	MDE, Esperaza Dinosaur Museum, Espéraza, France
25	Amphicoelias_altus	Amphicoelias	Sauropodomorpha	Diplodocoidea	Diplodocoidea	Morrison	Kimmeridgian	Tithonian	1770	735	216	210	NA	NA	NA	NA	NA	NA	NA	NA	Osborn & Mook 1921; AMNH 5764		0	0	AMNH, American Museum of Natural History, New York, USA	AMNH 5764
26	Amygdalodon_patagonicus	not	Sauropodomorpha	Eusauropoda	Eusauropoda	Cerro Carnerero	Late_Toarcian	Early_Aalenian	NA	NA	NA	NA	NA	NA	NA	NA	NA	NA	NA	NA	Cabrera 1947; Museo de La Plata 46-VIII-21-1; vertebrae, ribs, partial scapula, partial pubis and teeth; possibly multiple individuals (Rauhut 2003)		0	1	MLP, Museo de La Plata, La Plata, Argentina	MLP 46-VIII-21-1
27	Andesaurus_delgadoi	Andesaurus	Sauropodomorpha	Titanosauria	Titanosauria	Candeleros	Early_Cenomanian	Early_Cenomanian	NA	NA	NA	NA	NA	NA	NA	NA	190	NA	NA	NA	Calvo & Bonaparte 1991; Mannion & Calvo 2011; MUCPv-132; vertebrae, ribs, right humerus, pubis, ischia, femur		0	0	MUCPv, Museo de Geología y Paleontología de la Universidad Nacional del Comahue, Neuquén, Argentina	MUCPv-132
28	Angolatitan_adamastor	not	Sauropodomorpha	Titanosauriformes	Titanosauriformes	Tadi Beds	Late_Turonian	Late_Turonian	NA	NA	NA	NA	NA	NA	1100	432	NA	NA	225	630	Mateus et al. 2011; MGUANPA-003		0	0	MGUAN, Museu Geológico da Universidade Agostinho Neto, Luanda, Angola	MGUANPA-003
29	Antarctosaurus_wichmannianus	Antarctosaurus	Sauropodomorpha	Titanosauria	Titanosauria	Anacleto	Early_Campanian	Middle_Campanian	2280	796	NA	NA	NA	NA	NA	NA	NA	NA	NA	NA	DE measurements: MACN 6804 (FL=1360, FC=499); and two other specimens (FL=2280, FC=796) and (FL =2195, FC=790); Huene 1929a; FMNH 3019 (FL=1770) and MACN 6904 (FL=1405; FC=535), both have femora according to MTCs list, but circumference has only been measured for the smaller (MACN 6904); need more information about these specimens; Anderson et al. 1985 stated a femoral circumference of 800 mm for…		0	0	MACN, Museo Argentino de Ciencias Naturales, Buenos Aires, Argentina
30	Antarctosaurus_brasilensis	not	Sauropodomorpha	Titanosauria	Titanosauria	Adamantina	Turonian	Santonian	NA	NA	286	135	NA	NA	NA	NA	150	100	NA	NA	Arid & Vizotto 1971; measured from figures	nomen dubium	0	0
31	Antetonitrus_ingenipes	Antetonitrus	Sauropodomorpha	Sauropoda	Sauropoda	Lower Elliot	Norian	Rhaetian	794	410	159	89	512	NA	717	310	94	89	NA	376	BP/1/4952 (R. J. Butler pers. comm. 18 Nov 2011); association of material may be questionable (A. Yates, communicated by R. J. Buter 2011); Yates & Kitching 2003		0	0	BPI, Bernard Price Institute, Witswatersrand University, Johannesburg, South Africa	BP/1/4952
32	Apatosaurus_excelsus	Apatosaurus_excelsus	Sauropodomorpha	Diplodocoidea	Diplodocoidea	Morrison	Kimmeridgian	Tithonian	1725	740	292	167	1060	475	1080	591	221	129	337	786	McIntosh 1995; YPM 1980 (largest individual reported) (MTC diameters)		0	0	YPM, Yale Peabody Museum, New Haven, Connecticut, USA	YPM 1980
33	Apatosaurus_louisae	Apatosaurus_louisae	Sauropodomorpha	Diplodocoidea	Diplodocoidea	Morrison	Kimmeridgian	Tithonian	1785	845	332.3	174	1115	NA	1150	640	238	164	NA	800	CM 3018 (MTC; NC); Gilmore 1936		0	0	CM, Carnegie Museum of Natural History, Pittsburgh, Pennsylvania, USA	CM 3018
34	Apatosaurus_ajax	Apatosaurus_ajax	Sauropodomorpha	Diplodocoidea	Diplodocoidea	Morrison	Kimmeridgian	Tithonian	1870	757	NA	NA	1130	521	NA	616	223	NA	343	780	McIntosh 1995; YPM 4676 (scapula and forelimb); YPM 1860 (measured by DE; holotype, with similar length ulna [813 mm], and preserved hindlimb bones); Upchurch et al. 2004 described a smaller individual (ulna = 700 mm long). Although data from multiple individuals is used here, the relative proportions of femoral and humeral diameters is similar to that in other diplodocoids	multiple individuals	0	0	YPM, Yale Peabody Museum, New Haven, Connecticut, USA	YPM 1860, 4676
35	Apatosaurus_yahnahpin	not	Sauropodomorpha	Diplodocoidea	Diplodocoidea	Morrison	Kimmeridgian	Tithonian	NA	NA	NA	NA	1070	NA	1100	NA	190	NA	NA	648	Filla & Redman 1994; TATE 001		0	0	TATE, Tate Geological Museum, Casper, Wyoming	TATE 001
36	Apatosaurus_parvus	Apatosaurus_parvus	Sauropodomorpha	Diplodocoidea	Diplodocoidea	Morrison	Kimmeridgian	Tithonian	1700	NA	290	155	1068	NA	1130	NA	177	119	NA	730	Gilmore 1936; Upchurch et al. 2004; UWGM 15556		0	0	UWGM, University of Wisconsin Geology Museum, Madison, Wisconsin, USA	UWGM 15556
37	Aragosaurus_ischiaticus	Aragosaurus	Sauropodomorpha	Macronaria	Macronaria	El Castellar	Late_Hauterivian	Late_Hauterivian	1420	640	NA	NA	NA	NA	1120	NA	130	108	NA	792	(PU); Sanz et al. 1987; Royo-Torres et al. 2006		0	0	MMG	MMG-SS
38	Archaeodontosaurus_descouensi	not	Sauropodomorpha	Eusauropoda	Eusauropoda	Isalo IIIb	Bathonian	Bathonian	NA	NA	NA	NA	NA	NA	NA	NA	NA	NA	NA	NA	Buffetaut 2005; dentary only		0	0	MHNDPal, Muséum d’Histoire Naturelle de Toulouse	MHNDPal 2003-396
39	Arcusaurus_pereirabdalorum	Arcusaurus	Sauropodomorpha	Sauropodomorpha	Sauropodomorpha_1	Upper Elliot	Hettangian	Sinemurian	NA	NA	NA	NA	NA	NA	NA	NA	NA	NA	NA	NA	Yates et al. 2011; skull elements only		0	0	BPI, Bernard Price Institute, Witswatersrand University, Johannesburg, South Africa	BP/1/6235
40	Argentinosaurus_huinculensis	Argentinosaurus	Sauropodomorpha	Titanosauria	Titanosauria	Huincul	Late_Cenomanian	Turonian	2250	1114	NA	NA	NA	NA	NA	NA	NA	NA	NA	NA	Femur measured directly by DE; also used data from Mazzetta et al. 2004; Bonaparte and Coria 1993; PVPH-1, vertebrae and tibia; additional data from Lammana, unpublihed PhD thesis		0	0	MCF-PVPH, Museo "Carmen Funes", Plaza Huincul, Neuquen Province, Argentina	MCF PVPH-1
41	Argyrosaurus_superbus	Argyrosaurus	Sauropodomorpha	Titanosauria	Titanosauria	Bajo Barreal	Cenomanian	Cenomanian	NA	NA	NA	NA	NA	NA	1370	672	NA	NA	NA	849	MLP 77-V-29-1 (holotype forelimb) (DE, PDM): humerus length approximate		0	0	MLP, Museo de La Plata, La Plata, Argentina	MLP 77-V-29-1
42	Atacamatitan_chilensis	not	Sauropodomorpha	Titanosauria	Titanosauria	Tolar	Late_Cretaceous	Late_Cretaceous	1100	NA	125	NA	NA	NA	NA	NA	121	NA	NA	NA	Kellner et al. 2011; SGO-PV-961; vertebrae, femur and proximal part of humerus		0	0	SGO, Sección Paleontología, Museo Nacional de Historia Natural, Santiago, Chile	SGO-PV-961
43	Atlasaurus_imelakei	Atlasaurus	Sauropodomorpha	Macronaria	Macronaria	Guettioua	Bathonian	Callovian	1943	690	NA	NA	1093	NA	1973	565	NA	NA	NA	1214	Monbaron et al. 1999		0	0	Musée des sciences de la Terre de Rabat
44	Atsinganosaurus_velauciensis	not	Sauropodomorpha	Titanosauria	Titanosauria		Late_Campanian	Late_Campanian	NA	NA	NA	NA	530	NA	NA	NA	NA	NA	NA	NA	Garcia et al. 2010; humerus present but not figured and no useful measurements. Also, an unidentified metacarpal and metatarsal are preserved		0	0	VBN	VBN.02
45	Australodocus_bohetii	not	Sauropodomorpha	Titanosauriformes	Titanosauriformes	Tendaguru (Upper Saurian Beds)	Tithonian	Tithonian	NA	NA	NA	NA	NA	NA	NA	NA	NA	NA	NA	NA	Remes 2007; MB.R.2455 [G 70], holotype; MB.R.2454 [G 69], paratype; vertebrae only		0	0	MB, Museum für Naturkunde, Berlin, Germany
46	Austrosaurus_mckillopi	not	Sauropodomorpha	Titanosauriformes	Titanosauriformes	Allaru	Late_Albian	Late_Albian	NA	NA	NA	NA	NA	NA	NA	NA	NA	NA	NA	NA	Longman 1933; vertebrae		0	0
47	Baotianmansaurus_henanensis	not	Sauropodomorpha	Titanosauriformes	Titanosauriformes	Gaogou	Late_Cretaceous	Late_Cretaceous	NA	NA	NA	NA	NA	NA	NA	NA	NA	NA	NA	NA	Zhang et al. 2009; vertebrae, ribs and partial scapula		0	0	HGM, Henan Geological Museum, Zhengzhou, China	HGM, 41HIII-0200
48	Barapasaurus_tagorei	Barapasaurus	Sauropodomorpha	Eusauropoda	Eusauropoda	Kota	Early_Jurassic	Early_Jurassic	1365	NA	NA	NA	NA	NA	NA	NA	NA	NA	NA	NA	Bandyopadhyay et al. 2010; femur ISIR 97	bonebed	0	1	ISI, Indian Statistical Institute, Kolkata, India	ISI specimens
49	Barosaurus_lentus	Barosaurus	Sauropodomorpha	Diplodocoidea	Diplodocoidea	Morrison	Kimmeridgian	Tithonian	1440	540	202	120	1064	368	1034	440	151	NA	NA	NA	AMNH 6341 (DE); McIntosh 2005; AMNH 6341; smaller individual than YPM 429		1	0	AMNH, American Museum of Natural History, New York, USA	AMNH 6341
50	Barrosasaurus_casamiquelai	not	Sauropodomorpha	Titanosauria	Titanosauria	Anacleto	Early_Campanian	Middle_Campanian	NA	NA	NA	NA	NA	NA	NA	NA	NA	NA	NA	NA	Salgado & Coria 2009; MCF-PVPH-447/1–3, vertebrae only		0	0	MCF-PVPH, Museo "Carmen Funes", Plaza Huincul, Neuquen Province, Argentina	MCF-PVPH-447/1–3
51	Baurutitan_britoi	not	Sauropodomorpha	Titanosauria	Titanosauria	Marília	Late_Maastrichtian	Late_Maastrichtian	NA	NA	NA	NA	NA	NA	NA	NA	NA	NA	NA	NA	Kellner et al. 2005; MCT 1490-R sacral/caudal vertebrae only		0	0	MCT, Museu de Ciências da Terra (Earth Science Museum) of the Departamento Nacional de Produção Mineral (DNPM), in Rio de	MCT 1490-R
52	Bellusaurus_sui	not	Sauropodomorpha	Eusauropoda	Eusauropoda	Shishugou	Oxfordian	Oxfordian	550	NA	NA	NA	295	NA	370	NA	NA	51.5	NA	202	IVPP V8300/V8299 (CS) (FL=525); Dong 1990; Royo-Torres et al. 2006 (circumference of cast femur with FL=500 given as 710, which is clearly much too high)	juveniles, bonebed	1	1	IVPP, Institute of Vertebrate Paleontology and Paleoanthropology, Beijing, China	IVPP specimens
53	Blikanasaurus_cromptoni	not	Sauropodomorpha	Sauropoda	Sauropoda	Lower Elliot	Norian	Rhaetian	NA	NA	NA	NA	376	NA	NA	NA	NA	NA	NA	NA	Galton & van Heerden 1985; Galton 1998a; SAM K403; distal hindlimb		0	0	SAM, South African Iziko Museum, Capetown, South Africa	SAM K403
54	Bonatitan_reigi	not	Sauropodomorpha	Titanosauria	Titanosauria	Allen	Late_Campanian	Early_Maastrichtian	585	232	NA	NA	373	NA	363	154	NA	NA	NA	195	MACN-PV RN 821 (DE measurements); Martinelli & Forasiepi 2004; MACN-PV RN 821 [holotype]; a second specimen (1061) lacks the humerus and is smaller	juvenile	1	0	MACN, Museo Argentino de Ciencias Naturales, Buenos Aires, Argentina	MACN -PV RN 821
55	Bonitasaura_salgadoi	not	Sauropodomorpha	Titanosauria	Titanosauria	Bajo de la Carpa	Santonian	Santonian	NA	NA	NA	NA	NA	NA	NA	NA	NA	NA	NA	NA	appendicular skeleton not yet described	subadult	1	0	MPCA, Museo Provincial “Carlos Ameghino”, Cipolletti, Rio Negro	MPCA 460
56	Borealosaurus_wimani	not	Sauropodomorpha	Titanosauriformes	Titanosauriformes	Sunjiawan	Cenomanian	Turonian	NA	NA	NA	NA	NA	NA	NA	NA	110	NA	NA	NA	You et al. 2004; LPM0170: a right humerus humerus		0	0	LPM, Liaoning Paleontological Museum, Beipiao, China	LPM 0170
57	Bothriospondylus_from_France	French_Bothriospondylus	Sauropodomorpha	Titanosauriformes	Titanosauriformes		Late_Oxfordian	Late_Oxfordian	1460	NA	235	NA	870	NA	1330	NA	162	NA	NA	880	Lapparent 1943	subadult	1	0
58	Brachiosaurus_altithorax	Brachiosaurus	Sauropodomorpha	Titanosauriformes	Titanosauriformes	Morrison	Kimmeridgian	Tithonian	2030	940	365	NA	NA	NA	2040	NA	284	NA	NA	NA	FMNH P 25107 (MTC); Riggs 1903; Mazzetta et al. 2004		0	0	FMNH, Field Museum of Natural History, Chicago, USA	FMNH P 25107
59	Brachytrachelopan_mesai	Brachytrachelopan	Sauropodomorpha	Diplodocoidea	Diplodocoidea	Cañadon Cálcareo	Tithonian	Tithonian	NA	580	NA	NA	NA	NA	NA	NA	NA	NA	NA	NA	MPEF-PV 1716, minimum shaft circumference in proximalmost preserved region of distal femur = 600 mm; mediolateral width of distal condyles = 220 mm; anteroposterior width at distal condyles = 320 mm (Diego Pol, pers. comm. 12 December 2011; Rauhut et al. 2005; MPEF-PV 1716, measured ilium from figure		0	0	MPEF, Museo Paleontolo´ gico Egidio Feruglio, Trelew, Argentina	MPEF-PV 1716
60	Camarasaurus_lewisi	Camarasaurus_lewisi	Sauropodomorpha	Macronaria	Macronaria	Morrison	Kimmeridgian	Tithonian	NA	NA	NA	NA	NA	NA	1018	450	149	NA	275	720	Jensen 1988; McIntosh 1996a; BYU 9047(holotype)		0	0	BYU, Brigham Young University Geologial Museum, Provo, Utah, USA	BYU 9047
61	Camarasaurus_grandis	Camarasaurus_grandis	Sauropodomorpha	Macronaria	Macronaria	Morrison	Kimmeridgian	Tithonian	1485	630	228	NA	930	430	1130	472	NA	NA	NA	NA	McIntosh et al. 1996b; GMNH 101; 13.7 metres long		0	0	GMNH Gunma Natural History Museum	GMNH 101
62	Camarasaurus_lentus	Camarasaurus_lentus	Sauropodomorpha	Macronaria	Macronaria	Morrison	Kimmeridgian	Tithonian	750	356	133	NA	NA	NA	545	270	95	NA	NA	NA	McIntosh et al. 1996b; YPM 1910; however, a larger is known, lacking the humerus (DINO 4514; FL=1470, Fcirc=710, ml = 252)	juvenile	1	0	YPM, Yale Peabody Museum, New Haven, Connecticut, USA	YPM 1910
63	Camarasaurus_supremus	Camarasaurus_supremus	Sauropodomorpha	Macronaria	Macronaria	Morrison	Kimmeridgian	Tithonian	NA	NA	NA	NA	NA	NA	NA	NA	NA	NA	NA	NA			0	0
64	Camelotia_borealis	Camelotia	Sauropodomorpha	Sauropodomorpha	Sauropodomorpha_3	Westbury	Rhaetian	Rhaetian	1008	340	NA	NA	NA	NA	NA	NA	NA	NA	NA	NA	D. Parsons pers. comm. 30 May 2012 (femoral circumference); Galton 1998b; BMNH R2870-R2874, R2876-R2878, vertebrate, ribs, pelvis, hindlimb		0	0	BMNH, Natural History Museum, London, United Kingdom	BMNH R2870-R2874, R2876-R2878,
65	Cardiodon_rugulosus	not	Sauropodomorpha	Eusauropoda	Eusauropoda	Forest Marble	Late_Bathonian	Late_Bathonian	NA	NA	NA	NA	NA	NA	NA	NA	NA	NA	NA	NA	Owen 1844; a tooth (lost)		0	0	lost	lost
66	Cathartesaura_anaerobica	Cathartesaura	Sauropodomorpha	Diplodocoidea	Diplodocoidea	Huincul	Late_Cenomanian	Turonian	1380	NA	226.8	101.1	NA	NA	NA	NA	NA	NA	NA	NA	Femoral diameters pers. comm. J. Whitlock 17 May 2012; Gallina & Apesteguia 2005		0	0	MPCA, Museo Provincial Carlos Ameghino, Cipolletti, Río Negro, Argentina	MPCA- 232
67	Cedarosaurus_weiskopfae	Cedarosaurus	Sauropodomorpha	Titanosauriformes	Titanosauriformes	Cedar Mountain-Yellowcat	Barremian	Barremian	1395	590	NA	NA	NA	326	1380	445	185	NA	245	812	Tidwell et al. 1999; femoral circumference from Tidwell, pers. comm. 6 December 2011		0	0	DMNH, Denver Museum of Natural History, Denver, Colorado, USA	DMNH 39045
68	Cetiosauriscus_stewarti	Cetiosauriscus	Sauropodomorpha	Eusauropoda	Eusauropoda	Oxford Clay	Middle_Callovian	Middle_Callovian	1360	535	195	145	NA	NA	940	507	180	135	NA	NA	BMNH R3078 (RBJB; MTC); Woodward 1905		0	0	BMNH, Natural History Museum, London, United Kingdom	BMNH R3078
69	Cetiosaurus_oxoniensis	Cetiosaurus	Sauropodomorpha	Eusauropoda	Eusauropoda	Taynton Limestone	Middle_Bathonian	Middle_Bathonian	1615	683	NA	NA	945	455	1260	594	NA	NA	NA	NA	Upchurch & Martin 2003; largest specimen is lectotype: OUMNH J13605–13613, J13615–16, J13619–J13688, J13899		0	0	OUMNH, Oxford University Museum of Natural History, Oxford, UK	OUMNH J13605–13613, J13615–16, J13619–J13688, J13899
70	Chinshakiangosaurus_chunghoensis	not	Sauropodomorpha	Sauropoda	Sauropoda	Fengjiahe	Early_Jurassic	Early_Jurassic	NA	NA	NA	NA	NA	NA	NA	NA	NA	NA	NA	NA	Dong 1992; Upchurch et al. 2007; IVPP V14474, hindlimb mentioned but never described		0	0	IVPP, Institute of Vertebrate Paleontology and Paleoanthropology, Beijing, China	IVPP V14474
71	Chromogisaurus_novasi	Chromogisaurus	Sauropodomorpha	Sauropodomorpha	Sauropodomorpha_1	Ischigualasto	Carnian	Carnian	NA	56	NA	19.7	175	NA	NA	NA	NA	NA	NA	NA	Ezcurra 2010; PVSJ 845	not a young juvenile	0	0	PVSJ, Instituto y Museo de Ciencias Naturales, San Juan, Argentina	PVSJ 845
72	Chuanjiesaurus_anaensis	not	Sauropodomorpha	Eusauropoda	Eusauropoda	Chuanjie (equivalent to Shangshaximiao)	Oxfordian	Early_Kimmeridgian	1360	NA	197	NA	NA	NA	1042	NA	157	NA	NA	665	Fang et al. 2000; only briefly described, no data; Sekiya 2011; LCD9701-I (referred specimen)		0	0	LCD, Lufeng Chuanjie Dinosaur	LCD9701-I
73	Chuanjiesaurus_anaensis	Chuanjiesaurus	Sauropodomorpha	Eusauropoda	Eusauropoda	Chuanjie (equivalent to Shangshaximiao)	Oxfordian	Early_Kimmeridgian	1375	NA	225	NA	890	NA	1065	NA	167	NA	NA	655	Fang et al. 2000; only briefly described, no data; Sekiya 2011; holotype		0	0	Lfch, Lufeng Museum, China	Lfch 1001
74	Chubutisaurus_insignis	Chubutisaurus	Sauropodomorpha	Titanosauriformes	Titanosauriformes	Cerro Barcino	Aptian	Aptian	1700	710	282	NA	1015	NA	1460	599	217	NA	NA	840	MACN 18222 (DE); also Del Corro 1975; Salgado 1993; MACN 18222; pers. comm. From J. McIntosh in M. Lamanna PhD thesis		0	0	MACN, Museo Argentino de Ciencias Naturales, Buenos Aires, Argentina	MACN 18222
75	Chuxiongosaurus_lufengensis	Chuxiongosaurus	Sauropodomorpha	Sauropodomorpha	Sauropodomorpha_2	Lufeng	Hettangian	Sinemurian	NA	NA	NA	NA	NA	NA	NA	NA	NA	NA	NA	NA	Lu et al. 2010; complete skull 340 mm long		0	0	Chuxiong Museum	LT9401
76	Coloradisaurus_brevis	Coloradisaurus	Sauropodomorpha	Sauropodomorpha	Sauropodomorpha_1	Los Colorados	Norian	Norian	NA	NA	NA	NA	NA	NA	NA	NA	NA	NA	NA	NA	Bonaparte 1978; PVL 3967; skull, vertebrae and appendicular fragments; skull length = 160 mm (snout to quadrate)		0	0	PVL, Fundación-Instituto Miguel Lillo, Universidad Nacional de Tucumán, Tucumán, Argentina	PVL 3967
76.5	Comahuesaurus_windhauseni	Comahuesaurus	Sauropodomorpha	Diplodocoidea	Diplodocoidea	Lohan Cura	Aptian	Aptian	1217	555	204	130	NA	NA	696	402	140	73	NA	NA	Carballido et al. 2012; right femur (MOZ-Pv 6761), right humerus (MOZ-Pv 6762) - both measured from figures	at least three individuals represented by bonebed material	0	1	MOZ, Museo Provincial de Ciencias Naturales ‘Prof. Dr. Juan A. Olsacher’, Zapala, Neuquén, Argentina	MOZ specimens
77	Daanosaurus_zhangi	not	Sauropodomorpha	Eusauropoda	Eusauropoda		Late_Jurassic	Late_Jurassic	NA	NA	NA	NA	NA	NA	NA	NA	NA	NA	NA	NA	Ye et al. 2005; femur mentioned but not described or figured, humerus presumably not preserved	juvenile	1	0	ZDM, Zigong Dinosaur Museum, Zigong, China	ZDM 0193
78	Dashanpusaurus_dongi	not	Sauropodomorpha	Eusauropoda	Eusauropoda	Xiashaximiao	Bajocian	Callovian	1114	468	170	112	672	NA	921	413	141	77	NA	688	Humerus and femur from pers. comm. Toru Seika 11 July 2012; Peng et al. 2005; ZDM 5028 includes a femur, 5027 includes a humerus	multiple individuals of similar sizes	0	0	ZDM, Zigong Dinosaur Museum, Zigong, China	ZDM 5027, 5028
79	Datousaurus_bashanensis	Datousaurus	Sauropodomorpha	Eusauropoda	Eusauropoda	Xiashaximiao	Bajocian	Callovian	NA	NA	NA	NA	NA	NA	NA	NA	NA	NA	NA	NA	Dong & Tang 1984		0	0	IVPP, Institute of Vertebrate Paleontology and Paleoanthropology, Beijing, China	IVPP V.7262-7263
80	Daxiatitan_binglingi	Daxiatitan	Sauropodomorpha	Titanosauria	Titanosauria		Early_Cretaceous	Early_Cretaceous	1770	NA	303	NA	NA	NA	NA	NA	NA	NA	NA	NA	You et al. 2008		0	0	GSLTZ, Fossil Research and Development Center of the Third Geology and Mineral Resources Exploration Academy of Gansu Province in Lanzhou	GSLTZ P03-001
81	Demandasaurus_darwini	Demandasaurus	Sauropodomorpha	Diplodocoidea	Diplodocoidea	Castrillo de la Reina	Late_Barremian	Early_Aptian	1080	NA	135	65	NA	NA	NA	NA	NA	NA	NA	NA	Torcida Fernández-Baldor et al. 2011; MDS-RVII,16 (PDM)		0	0	MDS, Museo de Dinosaurios de Salas de los Infantes, Salas de los Infantes, Burgos, Spain	MDS-RVII, 16
82	Diamantinasaurus_matildae	not	Sauropodomorpha	Titanosauria	Titanosauria	Winton	Late_Albian	Late_Albian	1330	635	NA	NA	80	NA	1110	567	204	123	NA	NA	AODF 603, S. Poropat, pers. comm. 3 December 2011; Hocknull et al. 2009		0	0	AODF, Australian Age of Dinosaurs Museum, Winton, Queensland, Australia	AODF 603
83	Dicraeosaurus_sattleri	Dicraeosaurus_sattleri	Sauropodomorpha	Diplodocoidea	Diplodocoidea	Tendaguru	Late_Kimmeridgian	Tithonian	1205	555	NA	NA	NA	NA	735	337	NA	NA	NA	NA	HMN ??? (PDM)		0	0	MB, Museum für Naturkunde, Berlin, Germany	HMN
84	Dinheirosaurus_lourinhanensis	not	Sauropodomorpha	Diplodocoidea	Diplodocoidea	Lourinha	Late_Kimmeridgian	Late_Kimmeridgian	NA	NA	NA	NA	NA	NA	NA	NA	NA	NA	NA	NA	Bonaparte & Mateus 1999; vertebrae and appendicular fragments only		0	0	ML, Lourinha Museum	ML 414
85	Diplodocus_longus	Diplodocus_longus	Sauropodomorpha	Diplodocoidea	Diplodocoidea	Morrison	Kimmeridgian	Tithonian	1575	563	208	NA	1020	419	1032	460	162	NA	254	682	McIntosh 2005; USNM 10865; YPM 1920 may be a larger individual (FL=1645; TL = 1090; Marsh 1878)		0	0	USNM, United Stated National Museum, Washington DC, USA	USNM 10865;
86	Diplodocus_hayi	Diplodocus_hayi	Sauropodomorpha	Diplodocoidea	Diplodocoidea	Morrison	Kimmeridgian	Tithonian	1448	590	227	NA	935	444	936	470	188	NA	265	660	McIntosh 2005		0	0	HMNS, Houston Museum of Natural Science, USA	HMNS 175 (= CM 662)
87	Diplodocus_carnegiei	Diplodocus_carnegiei	Sauropodomorpha	Diplodocoidea	Diplodocoidea	Morrison	Kimmeridgian	Tithonian	1520	591	NA	174	NA	NA	965	406	NA	NA	NA	NA	CM84; Hatcher 1901		0	0	CM, Carnegie Museum of Natural History, Pittsburgh, Pennsylvania, USA	CM 84
88	Diplodocus_lacustris	not	Sauropodomorpha	Diplodocoidea	Diplodocoidea	Morrison	Kimmeridgian	Tithonian	NA	NA	NA	NA	NA	NA	NA	NA	NA	NA	NA	NA	YPM 1922; mandible only		0	0	YPM, Yale Peabody Museum, New Haven, Connecticut, USA	YPM 1922
89	Diplodocus_hallorum	Diplodocus_hallorum	Sauropodomorpha	Diplodocoidea	Diplodocoidea	Morrison	Kimmeridgian	Tithonian	NA	732	280	165	NA	NA	NA	NA	NA	NA	NA	NA	Femoral measurements T. Williamson pers. comm. 18 May 2012; femur is poorly preserved so data are estimated; Gillette 1991; Herne & Lucas 2006; NMMNH 3690		0	0	NMMNH, New Mexico Museum of Natural History and Science, New Mexico, USA	NMMNH 3690
90	Dongbeititan_dongi	Dongbeititan	Sauropodomorpha	Titanosauriformes	Titanosauriformes	Yixian (Jianshangou Bed)	Barremian	Barremian	1160	NA	220	NA	680	NA	NA	NA	NA	NA	NA	NA	Wang et al. 2007; D2867; measured from figure		0	0	DNHM, Dalian Natural History Museum	DNHM D2867
91	Dongyangosaurus_sinensis	not	Sauropodomorpha	Titanosauriformes	Titanosauriformes	Fangyan	Cenomanian	Cenomanian	NA	NA	NA	NA	NA	NA	NA	NA	NA	NA	NA	NA	Lu et al. 2008a; DYM 04888		0	0	DYM, Dongyang Museum	DYM 04888
92	Dystrophaeus_viaemalae	not	Sauropodomorpha	Diplodocoidea	Diplodocoidea	Morrison (near bottom of Tidwell Member)	Oxfordian	Oxfordian	NA	NA	NA	NA	NA	NA	765	NA	80	78	NA	NA	Cope 1877; USNM 2364		0	0	USNM, United Stated National Museum, Washington DC, USA	USNM 2364
93	Efraasia_diagnostica	Efraasia	Sauropodomorpha	Sauropodomorpha	Sauropodomorpha_1	Lôwenstein	Norian	Norian	230	82	22	NA	216	NA	175	58	NA	NA	NA	NA	SMNS 12667 (P. Vincent, pers. comm. 5 December 2011); Galton 1973	juvenile	1	0	SMNS, Staatliches Museum für Naturkunde, Stuttgart, Germany	SMNS 12667
94	Elaltitan_lilloi	not	Sauropodomorpha	Titanosauria	Titanosauria	Bajo Barreal	Middle_Cenomanian	Middle_Cenomanian	NA	NA	317	180	NA	NA	1300	660	260	132	402	730	PVL 4628 (MTC; PDM)		0	0	PVL, Fundación-Instituto Miguel Lillo, Universidad Nacional de Tucumán, Tucumán, Argentina	PVL 4628
95	Eomamenchisaurus_yuanmouensis	not	Sauropodomorpha	Eusauropoda	Eusauropoda	Zhanghe	Middle_Jurassic	Middle_Jurassic	1100	420	NA	NA	700	NA	NA	NA	NA	NA	NA	NA	Lu et al. 2008b; CXMVZA 165		0	0	CXMVZA, Chuxiong Museum, Yunnan, China	CXMVZA 165
96	Epachthosaurus_sciuttoi	Epachthosaurus	Sauropodomorpha	Titanosauria	Titanosauria	Bajo Barreal	Cenomanian	Cenomanian	1095	550	230	NA	700	335	935	425	160	NA	240	550	Powell 1990 (original description; MACN 1317; vertebrae only); Martinez et al. 2004 (partial postcranium; UNPSJB-PV 920)		0	0	UNPSJB, paleontología de vertebrados, Universidad Nacional de la Patagonia San Juan Bosco, Comodoro Rivadavia, Argentina	UNPSJB-PV 920
97	Erketu_ellisoni	Erketu	Sauropodomorpha	Titanosauriformes	Titanosauriformes	Bayan Shireh equivalent	Turonian	Santonian	NA	NA	NA	NA	710	NA	NA	NA	NA	NA	NA	NA	Ksepka & Norell 2006; IGM 100/1803		0	0	IGM, Geological Institute of the Mongolian Academy of Sciences, Ulaan Baatar, Mongolia	IGM 100/1803
98	Eucnemesaurus_fortis	Eucnemesaurus	Sauropodomorpha	Sauropodomorpha	Sauropodomorpha_2	Lower Elliot	Norian	Rhaetian	NA	237	NA	NA	NA	NA	NA	NA	NA	NA	NA	NA	BP/1/ 6234 (R. J. Butler pers. comm., 18 Nov 2011); Yates 2007; all four specimens lack the humerus; Yates 2007 reported ml shaft diameter = 92 mm, ap diameter = 83 mm in the holotype (TM 119)		0	0	BPI, Bernard Price Institute, Witswatersrand University, Johannesburg, South Africa	BP/1/ 6234
99	Euhelopus_zdanskyi	Euhelopus	Sauropodomorpha	Titanosauriformes	Titanosauriformes	Mengyin	Barremian	Aptian	NA	375	140	88	NA	NA	910	358	175	NA	NA	NA	Wiman 1929; Wilson & Upchurch 2009; PMU 233 ('exemplar a' [femur], and 'c' [humerus, probably the same individual-circumference measured from section in Young 1935]); 'exemplar b' (PMU 234) has a slightly greater femoral circumference (400 mm) and preserves the tibia, ilium and pubis, but does not preserve a humerus (Wiman 1929).		0	0	PMU, Palaeontological Museum, Uppsala, Sweden	PMU 233, 234
100	Europasaurus_holgeri	Europasaurus	Sauropodomorpha	Titanosauriformes	Titanosauriformes		Kimmeridgian	Kimmeridgian	510	200	NA	NA	NA	NA	450	190	NA	NA	NA	NA	Sander et al. 2006; DFMMh/FV 415 (largest femur), 372 (largest humerus) (O. Mateus, pers. comm. 29 Feb. 2012). Is a bonebed, but the proportions are consistent with other Titanosauriformes and the number of specimens is very large	bonebed, but femur and humerus probably from similar sized individuals because of large sample size	0	0	DFMMh/FV, Dinosaurier-Freilichtmuseum Münchehagen/Verein zur Förderung der Niedersächsischen Paläontologie (e.V.), Germany	DFMMh/FV 415 (largest femur), 372 (largest humerus)
101	Ferganasaurus_verzilini	Ferganasaurus	Sauropodomorpha	Eusauropoda	Eusauropoda	Balabansai	Callovian	Callovian	1080	NA	180	121	710	NA	890	NA	132	90	NA	580	Alifanov & Averianov 2003; PIN N 3042/1		0	0	PIN, Paleontological Institute, Russian Academy of Sciences, Moscow, Russia	PIN N 3042/1
102	Fukuititan_nipponensis	not	Sauropodomorpha	Titanosauriformes	Titanosauriformes	Kitadani	Barremian	Barremian	1140	NA	165	96	NA	NA	910	NA	140	88	NA	600	Azuma & Shibata 2010; diameters measured from figures		0	0	FPDM, Fukui Prefectural Dinosaur Museum, Fukui, Japan	FPDM-V8468
103	Fusuisaurus_zhaoi	not	Sauropodomorpha	Titanosauriformes	Titanosauriformes	Napai	Early_Cretaceous	Early_Cretaceous	NA	NA	NA	NA	NA	NA	NA	NA	NA	NA	NA	NA	Mo et al. 2006; NHMG 6729 (ilium measured from figure)		0	0	NHMG, Natural History Museum of Guangxi	NHMG 6729
104	Futalognkosaurus_dukei	Futalognkosaurus	Sauropodomorpha	Titanosauria	Titanosauria	Portezuelo	Late_Turonian	Early_Coniacian	1945	800	NA	NA	NA	NA	1510	643	NA	NA	NA	965	DE direct measurements of limb bones-femoral circumference slightly approximated; Calvo et al. 2007a,b; MUCPv-323, vertebrae and pelvis		0	0	MUCPv, Museo de Geología y Paleontología de la Universidad Nacional del Comahue, Neuquén, Argentina
105	Galveosaurus_herreroi	Galveosaurus	Sauropodomorpha	Eusauropoda	Eusauropoda	Villar del Arzobispo	Late_Tithonian	Late_Tithonian	NA	NA	NA	NA	NA	NA	1530	NA	240	NA	NA	NA	Sanchez-Hernandez 2005; MPG CLH 1, 4; humeral shaft diameter measured from figure		0	0	MPG CLH 1, 4	MPG CLH 1, 4 (humeri)
106	Giraffatitan_brancai	Giraffatitan	Sauropodomorpha	Titanosauriformes	Titanosauriformes	Tendaguru	Late_Kimmeridgian	Tithonian	NA	730	NA	NA	1180	NA	2130	654	240	146	NA	1240	Janensch 1961; Anderson et al. 1985; HMN SII (mounted skeleton) - the femoral circumference estimate of Anderson et al (1985) is probably based on the restored femur of HMN SII, and is similar to that of another specimen with a similar tibia length (HMN St 291; tibia length = 1060; femoral circumference = 1830 [MTC])		0	0	MB, Museum für Naturkunde, Berlin, Germany	HMN SII
107	Glacialisaurus_hammeri	Glacialisaurus	Sauropodomorpha	Sauropodomorpha	Sauropodomorpha_1	Hanson	Early_Jurassic	Early_Jurassic	NA	NA	NA	NA	NA	NA	NA	NA	NA	NA	NA	NA	Smith & Pol 2007		0	0	FMNH, Field Museum of Natural History, Chicago, USA	FMNH PR1823, 1822(distal femur)
108	Gobititan_shenzhouensis	Gobititan	Sauropodomorpha	Titanosauriformes	Titanosauriformes	Xinminbao Group (middle)	Albian	Albian	NA	655	240	185	920	445	NA	NA	NA	NA	NA	NA	IVPP 12579 (RBJB); You et al. 2003a; IVPP 12579 caudal series and partial left hindlimb including distal half of femur		0	0	IVPP, Institute of Vertebrate Paleontology and Paleoanthropology, Beijing, China	IVPP 12579
109	Gondwanatitan_faustoi	Gondwanatitan	Sauropodomorpha	Titanosauria	Titanosauria	Adamantina	Turonian	Santonian	NA	NA	NA	NA	551	NA	715	NA	111	50	NA	NA	MN 4111-V (PDM); Kellner & de Azevedo 1999; MN 4111-V; measurements not provided; very distal end of tibia incomplete		0	0	MN, Museu Nacional/Universidade Federal do Rio de Janeiro	MN 4111-V
110	Gongxianosaurus_shibeiensis	Gongxianosaurus	Sauropodomorpha	Sauropoda	Sauropoda	Ziliujing	Toarcian	Toarcian	1150	NA	270	NA	710	NA	920	NA	NA	NA	NA	547	He et al. 1998; Luo & Wang 2000	bonebed but two individuals of comparable size	0	0	??	not given in text
111	Haplocanthosaurus_delfsi	not	Sauropodomorpha	Macronaria	Macronaria	Morrison	Kimmeridgian	Tithonian	1745	755	NA	NA	NA	NA	NA	NA	NA	NA	NA	NA	McIntosh & Williams 1988; CM 10380		0	0	CM, Carnegie Museum of Natural History, Pittsburgh, Pennsylvania, USA	CM 10380
112	Haplocanthosaurus_priscus	Haplocanthosaurus_priscus	Sauropodomorpha	Diplodocoidea	Diplodocoidea	Morrison	Kimmeridgian	Tithonian	1275	518	207	NA	NA	NA	NA	NA	NA	NA	NA	NA	Hatcher 1903; McIntosh & Williams 1988; CM 572		0	0	CM, Carnegie Museum of Natural History, Pittsburgh, Pennsylvania, USA	CM 572
113	Histriasaurus_boscarollii	not	Sauropodomorpha	Diplodocoidea	Diplodocoidea		Late_Hauterivian	Early_Barremian	NA	NA	NA	NA	NA	NA	NA	NA	NA	NA	NA	NA	Dalla Vecchia 1998; vertebrae		0	0		WN-V6
114	Huabeisaurus_allocotus	not	Sauropodomorpha	Titanosauriformes	Titanosauriformes	Huiquanpu	Late_Cretaceous	Late_Cretaceous	1560	645	245	145	1150	430	NA	NA	NA	NA	315	NA	HBV-20001 (RBJB); Pang & Cheng 2000		0	0	HBV, Shijiazhuang University Museum, Shijiazhuang, China	HBV-20001
115	Huanghetitan_liujiaxiaensis	not	Sauropodomorpha	Titanosauriformes	Titanosauriformes	Mangchuan	Cenomanian	Turonian	NA	NA	NA	NA	NA	NA	NA	NA	NA	NA	NA	NA	You et al. 2006b; sacrum, vertebrae and pectoral girdle		0	0	GSLTZ, Fossil Research and Development Center of the Third Geology and Mineral Resources Exploration Academy of Gansu Province in Lanzhou	GSLTZP02-001
116	Hudiesaurus_sinojapanorum	not	Sauropodomorpha	Eusauropoda	Eusauropoda	Kalazha	Late_Jurassic	Late_Jurassic	NA	NA	NA	NA	NA	NA	1210	NA	NA	NA	NA	790	Dong 1997; IVPP V11121 (referred forelimb)		0	0	IVPP, Institute of Vertebrate Paleontology and Paleoanthropology, Beijing, China	IVPP V11121
117	Ignavusaurus_rachelis	not	Sauropodomorpha	Sauropodomorpha	Sauropodomorpha_1	Upper Elliot	Hettangian	Sinemurian	152.7	NA	NA	NA	NA	NA	NA	NA	NA	NA	NA	60.3	Knoll 2010; BM HR 20	juvenile	1	0	BM, Lesotho National Museum, Maseru, Lesotho	BM HR 20
118	Isanosaurus_attavipachi	Isanosaurus	Sauropodomorpha	Sauropoda	Sauropoda	Nam Phong	Norian	Rhaetian	760	330	129	79	NA	NA	NA	NA	NA	NA	NA	NA	Buffetaut et al. 2000; CH4; femoral shaft dimensions measured from figure		0	0	Palaeontological collection, Department of Mineral Ressources, Thailand	CH4
119	Isisaurus_colberti	Isisaurus	Sauropodomorpha	Titanosauria	Titanosauria	Lameta	Maastrichtian	Maastrichtian	NA	NA	NA	NA	NA	NA	1480	NA	210	NA	NA	NA	Jain & Bandyopadhyay 1997; ISI R335/1-65		0	0	ISI, Indian Statistical Institute, Kolkata, India	ISI R335/1-65
120	Jainosaurus_septentrionalis	not	Sauropodomorpha	Titanosauria	Titanosauria	Lameta	Maastrichtian	Maastrichtian	1288	527	206	111	810	353	952	419	144	109	191	520	BMNH R5931, R5903 (DE); some measurements communicated by P. Barrett 19 June 2012; Wilson et al. 2011; (BMNH R5931 (humerus), R5933 (radius), R5903 (hindlimb))		0	0	BMNH, Natural History Museum, London, United Kingdom	BMNH R5931 (humerus), R5933 (radius), R5903 (hindlimb)
121	Jainosaurus_septentrionalis	not	Sauropodomorpha	Titanosauria	Titanosauria	Lameta	Maastrichtian	Maastrichtian	NA	NA	NA	NA	NA	NA	NA	577	215	119	NA	NA	type series humerus (Wilson et al. 2009; GSI unnumbered), measurements from figure.		0	0	GSI, Geological Survey of India, Kolkata (Calcutta), India	GSI unnumbered
122	Janenschia_robusta	Janenschia	Sauropodomorpha	Macronaria	Macronaria	Tendaguru	Late_Kimmeridgian	Tithonian	1230	568	222	125	NA	NA	890	425	148	100	NA	NA	femur MBR 2707 (PDM-used this specimen femur and humerus [on display]); Bonaparte et al. 2000; SMNS 12144 also available (holotype hindlimb including distal femur); MB R 2095.1-13 (including a humerus), 2096.1 (femur)	bonebed	0	1	MB, Museum für Naturkunde, Berlin, Germany	MB R 2095.1-13 (including a humerus), 2096.1 (femur)
123	Jiangshanosaurus_lixianensis	not	Sauropodomorpha	Titanosauria	Titanosauria	Jinhua	Albian	Albian	NA	NA	250	NA	NA	NA	NA	NA	NA	NA	NA	NA	Tang et al. 2001		0	0	Zhejiang Natural Museum	M1322
124	Jingshanosaurus_xinwaensis	Jingshanosaurus	Sauropodomorpha	Sauropodomorpha	Sauropodomorpha_2	Lufeng	Hettangian	Sinemurian	845	NA	121	109	690	NA	450	NA	82	73	NA	259	Zhang & Yang 1994; LV 003		0	0	LV	LV003
125	Jiutaisaurus_xidensis	not	Sauropodomorpha	Titanosauriformes	Titanosauriformes	Quantou	Late_Albian	Early_Cenomanian	NA	NA	NA	NA	NA	NA	NA	NA	NA	NA	NA	NA	Wu et al. 2006; CAD-02, vertebrae only		0	0	CAD	CAD-02
126	Jobaria_tiguidensis	not	Sauropodomorpha	Macronaria	Macronaria	TiourarÈn	Middle_Jurassic	Late_Jurassic	1416	580	NA	NA	NA	NA	1005	412	NA	NA	NA	NA	SAM cast of MNN TIG ?(either 3, 5 or 6) (NC)		0	0	MNN, Musée National du Niger, Niamey, Republic of Niger	MNN TIG 3-5
127	Jobaria_tiguidensis	Jobaria	Sauropodomorpha	Macronaria	Macronaria	TiourarÈn	Middle_Jurassic	Late_Jurassic	1800	NA	NA	200	1080	NA	1360	NA	206	157	NA	1040	Sereno et al. 1999: MNN TIG 4 (FL = 1800, FAPdiam=200; HL = 1360 [Hml=206; Hap=157; PDM]; RL=1040; TL=1080; mtIIIL=300)		0	0	MNN, Musée National du Niger, Niamey, Republic of Niger	MNN TIG 3-5
128	Karongasaurus_gittlemani	not	Sauropodomorpha	Titanosauria	Titanosauria	Dinosaur Beds	Early_Cretaceous	Early_Cretaceous	NA	NA	NA	NA	NA	NA	NA	NA	NA	NA	NA	NA	Gomani 2005; Mal-175, a dentary		0	0	Mal, Malawi Department of Antiquities	Mal-175
129	Klamelisaurus_gobiensis	Klamelisaurus	Sauropodomorpha	Eusauropoda	Eusauropoda	Shishugou	Oxfordian	Oxfordian	1200	NA	195	NA	740	NA	920	NA	143	NA	NA	560	IVPP V9492 (PU); Zhao 1993; IVPP V9492		0	0	IVPP, Institute of Vertebrate Paleontology and Paleoanthropology, Beijing, China	IVPP V9492
130	Kotasaurus_yamanpalliensis	Kotasaurus	Sauropodomorpha	Sauropoda	Sauropoda	Kota	Early_Jurassic	Early_Jurassic	1170	NA	160	80	680	NA	750	NA	110	70	NA	720	Yadagiri 1988; Yadagiri 2001 mentioned larger elements (FL =1390; HL=850), but did not provide more complete measurements	bonebed	0	1	SR/PAL
131	Kunmingosaurus	not	Sauropodomorpha	Sauropoda	Sauropoda		NA	NA	880	NA	120	105	NA	NA	NA	NA	NA	NA	NA	NA			0	0
132	Lamplughsaura_dharmarensis	Lamplughsaura	Sauropodomorpha	Sauropoda	Sauropoda	Dharmaram	Sinemurian	Sinemurian	630	NA	80	NA	525	NA	535	NA	60	NA	NA	NA	Kutty et al. 2007; ISI R257 (holotype, largest individual, and only individual with humeri and femora)	near adult'	0	0	ISI, Indian Statistical Institute	ISI R257
133	Laplatasaurus_araukanicus	not	Sauropodomorpha	Titanosauria	Titanosauria	Allen/Anacleto/Palacio	Late_Campanian	Early_Maastrichtian	NA	NA	NA	NA	660	263	NA	NA	NA	NA	NA	NA	Lectotype (DE): fibula length 640, circumference, 195		0	0
134	Lapparentosaurus_madagascariensis	not	Sauropodomorpha	Eusauropoda	Eusauropoda	Isalo III	Bathonian	Bathonian	611	231	87	60	385	NA	505	202	66	58	NA	420	MNHN MAA 164 (humerus), 67 (femur); Ogier (1975), Bonaparte (1986); a larger specimen (MNHN Damparis; MTC) has FL=1460, Fap=110, FC=210; TL=870, MTl=230; HL=1330; Hml=169; UL=900; RL=880	juvenile, bonebed	1	1	MNHN, Musee Nationale d'Histoire Naturelle, Paris, France	MNHN MAA 164 (humerus), 67 (femur)
135	Lessemsaurus_sauropoides	Lessemsaurus	Sauropodomorpha	Sauropodomorpha	Sauropodomorpha_3	Los Colorados	Norian	Norian	760	NA	100	82	NA	NA	485	NA	52	NA	NA	NA	Pol & Powell 2007; PVL 4822; 4822 ⁄ 53 (humerus, possibly of smaller individual); PVL 4822 ⁄ 64, 4822 ⁄ 65 (femora); measured from figures (PVL 4822/65, /53)	bonebed	0	1	PVL	PVL 4822
136	Leonerasaurus_taquetrensis	Leonerasaurus	Sauropodomorpha	Sauropodomorpha	Sauropodomorpha_2	Las Leoneras	Early_Jurassic	Early_Jurassic	NA	NA	NA	NA	NA	NA	NA	NA	NA	NA	NA	NA			0	0
137	Leyesaurus_marayensis	Leyesaurus	Sauropodomorpha	Sauropodomorpha	Sauropodomorpha_1	Quebrada del Barro (?equivalent to Upper Elliot)	Hettangian	Sinemurian	NA	NA	NA	NA	NA	NA	NA	NA	NA	NA	NA	NA	Apaldetti et al. 2011; PVSJ 706; transverse width of humeral head = 19 mm		0	0	PVSJ, Instituto y Museo de Ciencias Naturales, Universidad Nacional de San Juan, Argentina	PVSJ 706
138	Ligabuesaurus_leanzai	Ligabuesaurus	Sauropodomorpha	Titanosauriformes	Titanosauriformes	Lohan Cura	Early_Albian	Early_Albian	1660	640	250	NA	1040	NA	1490	510	180	NA	NA	NA	Bonaparte et al. 2006; MCF-PVPH-233; M. Lamanna PhD thesis		0	0	MCF-PVPH, Museo "Carmen Funes", Plaza Huincul, Neuquen Province, Argentina	MCF-PVPH-233
139	Limaysaurus_tessonei	Limaysaurus	Sauropodomorpha	Diplodocoidea	Diplodocoidea	Candeleros	Early_Cenomanian	Early_Cenomanian	1440	NA	220	NA	850	NA	900	NA	139	76	NA	690	MUCPv-205 (PDM); Calvo & Salgado 1995; Calvo 1999; MUCPv-205		0	0	MUCPv, Museo de Geología y Paleontología de la Universidad Nacional del Comahue, Neuquén, Argentina	MUCPv-205
140	Lirainosaurus_astibiae	Lirainosaurus	Sauropodomorpha	Titanosauria	Titanosauria	Sierra Perenchiza/Vitoria	Campanian	Campanian	680	NA	90	51	NA	NA	550	NA	96	39	NA	NA	MCNA 7461 (humerus), 7468 (femur) (PDM); Sanz et al. 1999	bonebed; adult (Company 2010)	0	1	MCNA, Museo de Ciencas Naturales de Alava, Spain	MCNA 7461, 7468
141	Losillasaurus_giganteus	not	Sauropodomorpha	Eusauropoda	Eusauropoda	Villar del Arzobispo	Middle_Tithonian	Early_Berriasian	NA	NA	NA	NA	NA	NA	1430	NA	265	158	NA	NA	Lo-7 (PDM-measurements for humerus the same as for Lo-7 in Casanovas et al. 2001); Casanovas et al. 2001; Lo-5		0	0	Lo	Lo-5
142	Lourinhasaurus_alenquerensis	Lourinhasaurus	Sauropodomorpha	Macronaria	Macronaria		Late_Kimmeridgian	Early_Tithonian	1740	785	300	199	1100	NA	1500	547	185	155	NA	1010	MIGM specimen (PDM); Lapparent & Zbyszewshi 1957; Anderson et al. 1985; Dantas et al. 1998		0	0	MIGM, Museu Geológico do Instituto Geológico e Mineiro	MIGM
143	Lufengosaurus_magnus	Lufengosaurus	Sauropodomorpha	Sauropodomorpha	Sauropodomorpha_1	Lufeng	Hettangian	Sinemurian	740	365	115	NA	560	NA	430	NA	75	NA	NA	213	Young 1947; IVPP V82		0	0	IVPP, Institute of Vertebrate Paleontology and Paleoanthropology, Beijing, China	IVPP V82
144	Lusotitan_atalaiensis	Lusotitan	Sauropodomorpha	Titanosauriformes	Titanosauriformes	Farta Pao	Late_Kimmeridgian	Early_Tithonian	NA	NA	NA	NA	1120	NA	2050	NA	230	140	NA	1130	IGM specimen (PDM); Lapparent & Zbyszewshi 1957; Antunes & Mateus 2003; MTC has data for a femur with FL =2000, Fap=410		0	0	MIGM, Museu Geológico do Instituto Geológico e Mineiro	MIGM 4798, 4801-10, 4938, 4944, 4950, 4952, 4958, 4964-6, 4981-2, 4985, 8807, 8793-5)
145	Magyarosaurus_dacus	Magyarosaurus	Sauropodomorpha	Titanosauria	Titanosauria	Sinpetru/Sard/Densus-Ciula	Maastrichtian	Maastrichtian	475	180	NA	NA	NA	NA	410	165	NA	NA	NA	NA	BMNH R3856, R3855 (DE); bonebed, but proportions consistent with a single-size of individual	bonebed	0	0	BMNH, Natural History Museum, London, United Kingdom	BMNH R3856 (femur), R3855 (humerus)
146	Malarguesaurus_florenciae	Malarguesaurus	Sauropodomorpha	Titanosauriformes	Titanosauriformes	Portezuelo	Late_Turonian	Early_Coniacian	NA	NA	NA	NA	NA	NA	NA	NA	NA	NA	NA	NA	Gonzalez Riga et al. 2009		0	0	IANIGLA-PV, Instituto Argentino de Nivología, Glaciología y Ciencias Ambientales, Colección Paleovertebrados, Mendoza, Argentina	IANIGLA-PV 110
147	Malawisaurus_dixeyi	Malawisaurus	Sauropodomorpha	Titanosauria	Titanosauria	Dinosaur Beds	Early_Cretaceous	Early_Cretaceous	NA	NA	185	NA	NA	NA	722	NA	110	NA	NA	NA	Gomani 2005; Mal-221 (largest humerus); Mal-201(femoral head)	bonebeds (CD-9, CD-10)	0	1	Mal, Malawi Department of Antiquities Collection, Lilongwe and Nguludi, Malawi	Mal-221 (largest humerus); Mal-201(femoral head)
148	Mamenchisaurus_constructus	Mamenchisaurus_constructus	Sauropodomorpha	Eusauropoda	Eusauropoda	Shangshaximiao	Oxfordian	Early_Kimmeridgian	1230	580	NA	NA	NA	NA	970	509	185	NA	NA	690	IVPP V946 (CS and cast by NC); Young 1958; IVPP V946 (most complete specimen, second largest)		0	0	IVPP, Institute of Vertebrate Paleontology and Paleoanthropology, Beijing, China	IVPP V946
149	Mamenchisaurus_youngi	Mamenchisaurus_youngi	Sauropodomorpha	Eusauropoda	Eusauropoda	Shangshaximiao	Oxfordian	Early_Kimmeridgian	1125	419	150	100	665	310	835	328	110	80	196	545	Humerus and femur measured by Toru Seika, pers. comm. 11 July 2012; Ouyang & Ye 2002; ZDM 0083		0	0	ZDM, Zigong Dinosaur Museum, Zigong, China	ZDM 0083
150	Massospondylus_carinatus	Massospondylus	Sauropodomorpha	Sauropodomorpha	Sauropodomorpha_1	Upper Elliot	Hettangian	Sinemurian	NA	209	NA	NA	NA	NA	275	137	NA	NA	NA	NA	BP/1/4934 (NC) (neotype; Yates & Barrett 2010)		0	0	BPI, Bernard Price Institute, Witswatersrand University, Johannesburg, South Africa	BP/1/4934
151	Maxakalisaurus_topai	not	Sauropodomorpha	Titanosauria	Titanosauria	Adamantina	Turonian	Santonian	NA	NA	NA	NA	NA	NA	NA	NA	134	76	NA	NA	MN 5013-V (PDM); Kellner et al. 2006; MN 5013-V (vertebral, partial scapulae, ischia and humerus)		0	0	MN, Museu Nacional/Universidade Federal do Rio de Janeiro	MN 5013-V
152	Melanorosaurus_readi	Melanorosaurus	Sauropodomorpha	Sauropodomorpha	Sauropodomorpha_3	Lower Elliot	Norian	Rhaetian	638	NA	101	NA	NA	NA	450	NA	NA	NA	NA	NA	van Heerden 1979; SAM 3449 (no femur, although a possibly associated femur is catalogued under SAM 3450)(holotype humerus HL=495, HSml=66, HSap=58); Galton et al. 2005; NM QR3314 (juvenile), skull described by Yates 2007; Van Heerden & Galton (1997), Galton et al. 2005: NM QR1551 (used)		0	0	NM	NM QR1551
153	Mendozasaurus_neguyelap	Mendozasaurus	Sauropodomorpha	Titanosauria	Titanosauria	Plottier	Late_Coniacian	Early_Santonian	NA	NA	NA	NA	990	NA	1060	NA	145	NA	NA	720	Gonzalez Riga et al. 2003; IANIGLA-PV 065/1-24, caudal vertebrae, and other bones including humerus (IANIGLA-PV 069) and femur (IANIGLA-PV 073)		0	0	IANIGLA-PV, Instituto Argentino de Nivología, Glaciología y Ciencias Ambientales, Colección Paleovertebrados, Mendoza, Argentina	IANIGLA-PV 065/1-24
154	Mongolosaurus_haplodon	not	Sauropodomorpha	Titanosauria	Titanosauria	On Gong	Aptian	Albian	NA	NA	NA	NA	NA	NA	NA	NA	NA	NA	NA	NA	Mannion 2011; AMNH 6710, basicranium, cervical vertebrae 1-3 and five teeth		0	0	AMNH, American Museum of Natural History, New York, USA	AMNH 6710
155	Mussaurus_patagonicus	not	Sauropodomorpha	Sauropodomorpha	Sauropodomorpha_2	El Tranquillo	Norian	Norian	NA	NA	NA	NA	NA	NA	NA	NA	NA	NA	NA	NA	(Bonaparte & Vince 1979; PVL 4068); Pol & Powell 2007	juvenile (extreme)	1	0	PVL, Fundación-Instituto Miguel Lillo, Universidad Nacional de Tucumán, Tucumán, Argentina
156	Muyelensaurus_pecheni	Muyelensaurus	Sauropodomorpha	Titanosauria	Titanosauria	Plottier	Late_Coniacian	Early_Santonian	NA	NA	NA	NA	NA	NA	NA	NA	NA	NA	NA	NA	Calvo et al. 2007c,d; MUCPv-323, vertebrae and pelvis	bonebed; measurements are from adults, presumably specimens of similar sizes	0	1	MRS, Museo de Rincón de los Sauces, Neuquén, Argentina	humerus (MRS-Pv 70, 132, 212, 352, 357, 387), femora (MRS-Pv 89, 91, 352, 356, 358, 389, 429)
157	Narambuenatitan_palomoi	not	Sauropodomorpha	Titanosauria	Titanosauria	Anacleto	Early_Campanian	Middle_Campanian	NA	NA	NA	NA	NA	NA	920	NA	120	NA	NA	NA	Filippi et al. 2011a; MAU−Pv−N−425		0	0	MAU-Pv, Paleontología de Vertebrados, Museo Municipal “Argentino Urquiza”, Rincón de los Sauces, Neuquén, Argentina	MAU−Pv−N−425
158	Nemegtosaurus_mongoliensis	Nemegtosaurus	Sauropodomorpha	Titanosauria	Titanosauria	Nemegt	Late_Campanian	Early_Maastrichtian	NA	NA	NA	NA	NA	NA	NA	NA	NA	NA	NA	NA	Wilson 2005; Z. PAL MgD-I/9, skull only		0	0	Z.PAL, Institute of Paleobiology of the Polish Academy of Sciences, Warsaw, Poland	ZPAL MgD-I/9
159	Neuquensaurus_australis	Neuquensaurus	Sauropodomorpha	Titanosauria	Titanosauria	Anacleto	Early_Campanian	Middle_Campanian	810	NA	167	88	NA	NA	NA	NA	103	78	NA	NA	MLP−CS 1019 (DE); Otero 2010; humerus (MLP−CS 1019) and femur (MCS−9); although these represent different individuals, almost all the Neuquensaurus hypodigm femora/humeri represent similar-sized individuals, for example, DE measured a femur with length 695 and circumference 328	bonebeds	0	1	MLP, Museo de La Plata, La Plata, Argentina	humerus (MLP−CS 1019) and femur (MCS−9)
160	Nigersaurus_taqueti	Nigersaurus	Sauropodomorpha	Diplodocoidea	Diplodocoidea	Elrhaz	Aptian	Albian	1000	NA	NA	NA	NA	NA	NA	NA	NA	NA	NA	NA	Sereno et al. 1999		0	0	MNN, Musée National du Niger, Niamey, Republic of Niger	MNN GAD512
161	Nopcsaspondylus_alarconensis	not	Sauropodomorpha	Diplodocoidea	Diplodocoidea	Candeleros	Early_Cenomanian	Early_Cenomanian	NA	NA	NA	NA	NA	NA	NA	NA	NA	NA	NA	NA	Apesteguia 2007; partial dorsal vertebra (lost)		0	0
162	Ohmdenosaurus_liassicus	not	Sauropodomorpha	Sauropoda	Sauropoda	Posidonienschiefer	Middle_Toarcian	Middle_Toarcian	NA	NA	NA	NA	405	NA	NA	NA	NA	NA	NA	NA	Wild 1978; Hauff Museum specimen, tibia, astragalus, calcaneum and ?sesamoid		0	0	Hauff Museum
163	Omeisaurus_maoianus	Omeisaurus_maoanus	Sauropodomorpha	Eusauropoda	Eusauropoda	Xiashaximiao	Bajocian	Callovian	1120	470	185	NA	660	NA	785	340	125	85	NA	510	Tang et al. 2001 (circumferences measured from figures)		0	0
164	Omeisaurus_jiaoi	Omeisaurus_jiaoi	Sauropodomorpha	Eusauropoda	Eusauropoda	Xiashaximiao	Bajocian	Callovian	1400	NA	NA	NA	900	NA	1160	NA	135	NA	NA	840	Jiang et al. 2011; ZDM 5050		0	0	ZDM, Zigong Dinosaur Museum, Zigong, China	ZDM 5050
165	Omeisaurus_tianfuensis	Omeisaurus_tianfuensis	Sauropodomorpha	Eusauropoda	Eusauropoda	Xiashaximiao	Bajocian	Callovian	1310	NA	206	NA	820	NA	1080	NA	183	NA	NA	755	He et al. 1988; T5701 (largest individual); further measurements in Chinese		0	0
166	Omeisaurus_junghsiensis	Omeisaurus_junghsiensis	Sauropodomorpha	Eusauropoda	Eusauropoda	Xiashaximiao	Bajocian	Callovian	NA	460	NA	NA	NA	NA	NA	390	143	NA	NA	NA	Young 1939 (measured from figures)		0	0
167	Opisthocoelicaudia_skarzynskii	Opisthocoelicaudia	Sauropodomorpha	Titanosauria	Titanosauria	Nemegt	Late_Campanian	Early_Maastrichtian	1395	680	280	108	810	NA	1000	565	220	NA	NA	630	Borsuk-Bialynicka 1977; Anderson et al. 1985		0	0
168	Duriatitan_humerocristatus	not	Sauropodomorpha	Titanosauriformes	Titanosauriformes	Kimmeridge Clay	Late_Kimmeridgian	Late_Kimmeridgian	NA	NA	NA	NA	NA	NA	1372	533	198	NA	NA	NA	Hulke 1874		0	0	BMNH, Natural History Museum, London, United Kingdom	BMNH 44635
169	Sauroposeidon_proteles	not	Sauropodomorpha	Titanosauriformes	Titanosauriformes	Twin Mountains	Late_Aptian	Late_Aptian	1442	509	204	NA	887	331	NA	451	162	114	253	789	Rose 2007; FWMSH 93B specimens; originalls Paluxysaurus jonesi	bonebed; juveniles of Sauroposeidon (D'Emic, in press)	1	1	FWMSH, Fort Worth Museum of Science and History, Fort Worth, USA	four humeri (FWMSH 93B-10-2, FWMSH 93B-10-7, TMM 42488), six femora (FWMSH 93B-10-3, FWMSH 93B-10-7, FWMSH 93B-10-25, FWMSH 93B-10-27, TMM 42488)
170	Pampadromaeus_barberenai	Pampdromaeus	Sauropodomorpha	Sauropodomorpha	Sauropodomorpha_1	Santa Maria	Early_Carnian	Middle_Carnian	NA	48	NA	NA	NA	NA	NA	NA	NA	NA	NA	NA	Cabreira et al 2011; femoral circumference provided by S. Cabreira, pers. comm. 13 April 2012		0	0	ULBRA (Museu de Ciências Naturais, Universidade Luterana do Brasil, Canoas)	ULBRA-PVT016
171	Panamericansaurus_schroederi	not	Sauropodomorpha	Titanosauria	Titanosauria	Allen	Late_Campanian	Early_Maastrichtian	NA	NA	NA	NA	NA	NA	1230	418	125	NA	NA	NA	Calvo & Porfiri 2010; MUCPv-417		0	0	MUCPv, Museo de Geología y Paleontología de la Universidad Nacional del Comahue, Neuquén, Argentina	MUCPv-417
172	Panphagia_protos	not	Sauropodomorpha	Sauropodomorpha	Sauropodomorpha_1	Ischigualasto	Carnian	Carnian	NA	NA	NA	NA	157	NA	NA	NA	NA	NA	NA	NA	Martinez & Alcober 2009; PVSJ 874	immature individual that has open neurocranial, neurocentral and scapulocoracoid sutures	1	0	PVSJ, Instituto y Museo de Ciencias Naturales, Universidad Nacional de San Juan, Argentina	PVSJ 874
173	Pantydraco_caducus	Pantydraco	Sauropodomorpha	Sauropodomorpha	Sauropodomorpha_1		Rhaetian	Rhaetian	79	NA	6.8	6.55	NA	NA	NA	NA	NA	NA	NA	NA	Yates 2003; Galton & Kermack 2010; BMNHP24 (including a humerus); USED: BMNH P77/1 (femur)	juvenile	1	0	BMNH, Natural History Museum, London, United Kingdom	BMNHP24 (including a humerus); BMNH P77/1 (including a femur)
174	Paralititan_stromeri	Paralititan	Sauropodomorpha	Titanosauria	Titanosauria	Baharije Formation; Kem Kem Beds, lower unit	Early_Cenomanian	Early_Cenomanian	NA	NA	NA	NA	NA	NA	1690	720	NA	NA	NA	NA	Lammana unpublished PhD thesis		0	0	CGN	CGN 81119
175	Patagosaurus_fariasi	Patagosaurus	Sauropodomorpha	Eusauropoda	Eusauropoda	Cañadón Asfalto	Aalenian	Early_Bathonian	1275	675	NA	NA	NA	NA	NA	NA	NA	NA	NA	NA	PVL 4170 (MTC) (used), which lacks a humerus; a small humerus has HL=627, HC=261; a larger one (PVL 4075) has HL=1050 but HC=? (MTC); Coria 1994	there are considerably larger individuals	1	0	PVL, Fundación-Instituto Miguel Lillo, Universidad Nacional de Tucumán, Tucumán, Argentina	PVL 4170
176	Pellegrinisaurus_powelli	Pelligrinisaurus	Sauropodomorpha	Titanosauria	Titanosauria	Anacleto	Early_Campanian	Middle_Campanian	NA	NA	230	NA	NA	NA	NA	NA	NA	NA	NA	NA	MCPA 1500 (R. Barnes, pers. comm, 6 Dec 2011); Salgado 1996; MCPA 1500, vertebrae and partial femur		0	0	MCPA	MCPA 1500
177	Pelorosaurus_conybeari	not	Sauropodomorpha	Titanosauriformes	Titanosauriformes		Late_Valanginian	Late_Valanginian	NA	NA	NA	NA	NA	NA	1372	NA	156	NA	NA	NA	Mantell 1850; Owen 1859		0	0	BMNH, Natural History Museum, London, United Kingdom	BMNH 28626
178	Petrobrasaurus_puestohernandezi	not	Sauropodomorpha	Titanosauria	Titanosauria	Plottier	Late_Coniacian	Early_Santonian	1575	NA	235	NA	NA	NA	1200	NA	155	NA	NA	NA	Filippi et al. 2011b		0	0	MAU-Pv, Paleontología de Vertebrados, Museo Municipal “Argentino Urquiza”, Rincón de los Sauces, Neuquén, Argentina	MAU-Pv-PH-449
179	Phuwiangosaurus_sirindhornae	Phuwiangosaurus	Sauropodomorpha	Titanosauriformes	Titanosauriformes	Sao Khua	Barremian	Aptian	1250	NA	220	NA	NA	NA	1020	NA	120	NA	NA	NA	Martin et al. 1999; Klein et al. 2009; PW 1 (holotype and largest definitely referrable specimen); shaft flattened anteroposteriorly so did not use femoral anteroposterior diameter		0	0	PW	PW 1
180	Pitekunsaurus_macayai	not	Sauropodomorpha	Titanosauria	Titanosauria	Anacleto	Early_Campanian	Middle_Campanian	NA	NA	175	NA	NA	NA	NA	NA	NA	NA	NA	NA	Filippi & Garrido 2008; femur MAU-Pv-AG-446/1		0	0	MAU-Pv, Paleontología de Vertebrados, Museo Municipal “Argentino Urquiza”, Rincón de los Sauces, Neuquén, Argentina	MAU-Pv-AG-446
181	Plateosauravus_cullingworthi	Plateosauravus	Sauropodomorpha	Sauropodomorpha	Sauropodomorpha_1	Lower Elliot	Norian	Rhaetian	600	NA	97	NA	NA	NA	455	NA	63	53	NA	NA	Haughton 1924; SAM 3342 (largest humerus); SAM 3602 (largest femur; shaft width measured from figure)		0	1	SAM, South African Iziko Museum, Capetown, South Africa	SAM 3342 (largest humerus); SAM 3602 (largest femur)
182	Plateosaurus_engelhardti	Plateosaurus_engelhardti	Sauropodomorpha	Sauropodomorpha	Sauropodomorpha_1	Trossingen	Rhaetian	Rhaetian	685	263	79	65	550	205	382	156	54	40	86	233	HMN Skelett 45 (MTC); Moser 2004; largest BSP femur (BSP 1962 I 153, PQ XL B), larger, but possibly not associated, femur and humerus on display at Tubingen (Klein, PhD thesis, 2004); MTC data also contains many measurements	bonebeds (but used data from a single individual)	0	1	IFG, Tubingen	IFG,display specimen (composite) has large bones
183	Pleurocoelus_nanus	not	Sauropodomorpha	Titanosauriformes	Titanosauriformes	Arundel Clay	Early_Aptian	Early_Aptian	394	NA	60	NA	NA	NA	363	NA	54.5	NA	NA	NA	Lull 1911; USNM 2263	juvenile, bonebed, nomen dubium	1	1	USNM, United Stated National Museum, Washington DC, USA	USNM 2263
184	Pleurocoelus_altus	not	Sauropodomorpha	Titanosauriformes	Titanosauriformes	Arundel Clay	Early_Aptian	Early_Aptian	NA	NA	NA	NA	635	NA	NA	NA	NA	NA	NA	NA	Lull 1911; USNM 4971 (holotype, tibia/fibula)	nomen dubium	1	1	USNM, United Stated National Museum, Washington DC, USA
185	Pradhania_gracilis	not	Sauropodomorpha	Sauropodomorpha	Sauropodomorpha_1	Dharmaram	Sinemurian	Sinemurian	NA	NA	NA	NA	NA	NA	NA	NA	NA	NA	NA	NA	Kutty et al. 2007; ISI R265, vertebrae, partial manus and skull bones		0	0	ISI, Indian Statistical Institute	ISI R265
186	Puertasaurus_reuili	not	Sauropodomorpha	Titanosauria	Titanosauria	Pari Aike	Early_Maastrichtian	Early_Maastrichtian	NA	NA	NA	NA	NA	NA	NA	NA	NA	NA	NA	NA	Novas et al. 2005b; cervical and dorsal vertebrae		0	0	MPM, Museo Padre Molina, Rio Gallegos, Santa Cruz	MPM 10002
187	Qiaowanlong_kangxii	Qiaowanlong	Sauropodomorpha	Titanosauriformes	Titanosauriformes		Aptian	Albian	NA	NA	NA	NA	NA	NA	NA	NA	NA	NA	NA	NA	You & Li 2009; cervical vertebrae and pelvis		0	0	FRDC, Fossil Research and Development Center, Gansu, China	FRDC GJ 07-14
188	Qingxiusaurus_youjiangensis	not	Sauropodomorpha	Titanosauria	Titanosauria		Late_Cretaceous	Late_Cretaceous	NA	NA	NA	NA	NA	NA	900	NA	155	100	NA	NA	Mo et al. 2008; NHMG 8499, humerus, sternal plates, neural spines		0	0	NHMG, Natural History Museum of Guangxi, China	NHMG 8499
189	Quaesitosaurus_orientalis	not	Sauropodomorpha	Titanosauria	Titanosauria	Barun Goyot	Middle_Campanian	Middle_Campanian	NA	NA	NA	NA	NA	NA	NA	NA	NA	NA	NA	NA	Kurzanov 1983; PIN 3906/2, skull		0	0	PIN, Paleontological Institute, Russian Academy of Sciences, Moscow, Russia	PIN 3906/2
190	Rapetosaurus_krausei	not	Sauropodomorpha	Titanosauria	Titanosauria	Maevarano	Maastrichtian	Maastrichtian	687	245	91	63	500	177	524	215	86	48	NA	365	FMNH PR 2209 (MTC); Curry Rogers 2009; FMNH PR 2209 (juvenile and only know postcranial skeleton)	juvenile	1	0	FMNH, Field Museum of Natural History, Chicago, USA	FMNH PR 2209
191	Rayososaurus_agrioensis	not	Sauropodomorpha	Diplodocoidea	Diplodocoidea	Candeleros	Early_Cenomanian	Early_Cenomanian	1250	474	178	121	NA	NA	NA	NA	NA	NA	NA	NA	MACN-N 41(PDM); Bonaparte 1996; MACN-N 41, partial scapula, fibula and femur		0	0	MACN, Museo Argentino de Ciencias Naturales, Buenos Aires, Argentina	MACN-N 41
192	Rebbachisaurus_garasbae	Rebbachisaurus	Sauropodomorpha	Diplodocoidea	Diplodocoidea	Kem Kem/Aoufous	Albian	Cenomanian	NA	NA	NA	NA	NA	NA	NA	NA	153	125	NA	NA	Lavocat 1954; postcranial skeleton		0	0	MNHN, Musee Nationale d'Histoire Naturelle, Paris, France	MNHN specimens
193	Rhoetosaurus_brownei	Rhoetosaurus	Sauropodomorpha	Sauropoda	Sauropoda	Walloon Coal Measures/Hutton Sandstone	Late_Bathonian	Middle_Callovian	NA	696	NA	NA	NA	NA	NA	NA	NA	NA	NA	NA	Longman 1925, 1927, QM uncat. Circumference from J. Nair pers. comm. 12 May 2012		0	0	QM, Queensland Museum, Brisbane, Australia
194	Rinconsaurus_caudamirus	Rinconsaurus	Sauropodomorpha	Titanosauria	Titanosauria	Rio Neuquen	Coniacian	Coniacian	990	340	NA	NA	NA	NA	790	300	NA	NA	NA	NA	Calvo & Gonzalez-Riga 2003; MRS-Pv 26 and paratypes including MRS-Pv 47 (humerus), 49, 92 (femora); femur and humerus measurements from 1-2 adult individuals of comparable size	bonebed	0	1	MRS, Laboratory of Rincón de los Sauces Museum	MRS-Pv 47 (humerus), 49, 92 (femora)
195	Riojasaurus_incertus	Riojasaurus	Sauropodomorpha	Sauropodomorpha	Sauropodomorpha_2	Los Colorados	Norian	Norian	608	285	106	66	520	236	482	229	89	57	NA	280	PVL 3808 (MTC, largest individual); Bonaparte 1969; PVL 3808 (holotype)		0	0	PVL, Fundación-Instituto Miguel Lillo, Universidad Nacional de Tucumán, Tucumán, Argentina	PVL 3808
196	Rocasaurus_muniozi	Rocasaurus	Sauropodomorpha	Titanosauria	Titanosauria	Allen	Late_Campanian	Early_Maastrichtian	812	NA	141	70	NA	NA	NA	NA	NA	NA	NA	NA	MPCA-Pv 46 (PDM); Salgado & Azpilicueta 2000; MPCA-Pv 46	unfused neurocentral sutures suggest immature	1	0	MPCA, Museo Provincial Carlos Ameghino, Cipolletti, Río Negro, Argentina	MPCA-Pv 46
197	Ruehleia_bedheimensis	Ruehleia	Sauropodomorpha	Sauropodomorpha	Sauropodomorpha_1	Trossingen	Rhaetian	Rhaetian	752	285	NA	NA	NA	NA	475	183	53	59	NA	NA	MB RVL 1 individual (PDM: MBR 4718.99 [femur] and 4718.39 [humerus]); Galton 2001		0	0	MB, Museum für Naturkunde, Berlin, Germany	MB RvL 1, 2, 3
198	Ruyangosaurus_giganteus	Ruyangosaurus	Sauropodomorpha	Titanosauriformes	Titanosauriformes	Mangchuan	Cenomanian	Turonian	NA	905	330	NA	1270	NA	NA	NA	NA	NA	NA	NA	41HIII-0002 (RBJB); Lu et al. 2009; 41HIII-0002, cervical vertebra, dorsal vertebra, ribs, proximal half of femur, tibia		0	0	HGM, Henan Geological Museum, Zhengzhou, China	HGM, 41HIII-0002
199	Saltasaurus_loricatus	Saltasaurus	Sauropodomorpha	Titanosauria	Titanosauria	Lecho	Early_Maastrichtian	Early_Maastrichtian	875	385	NA	NA	NA	NA	550	341	131	67	NA	NA	PVL 4017/80 (MTC, largest femur), PVL 4017-63 (MTC, largest humerus) seem to be from individuals of comparable size based on large sample; Powell 1992; large humeri (PVL 4017 62/63, PVL 4017 64/65 and PVL 4017 66/67), femora (PVL 4017 79/80/82/83 and CNS V 10.024)	bonebed	0	1	PVL, Fundación-Instituto Miguel Lillo, Universidad Nacional de Tucumán, Tucumán, Argentina
200	Saltasaurus_loricatus	not	Sauropodomorpha	Titanosauria	Titanosauria	Lecho	Early_Maastrichtian	Early_Maastrichtian	750	363	140	68	NA	NA	NA	NA	NA	NA	NA	NA	PVL 4017/83 (MTC)		0	0	PVL, Fundación-Instituto Miguel Lillo, Universidad Nacional de Tucumán, Tucumán, Argentina
200.5	Sarahsaurus_aurifontanalis	Sarahsaurus	Sauropodomorpha	Sauropodomorpha	Sauropodomorpha_1	Kayenta	Sinemurian	Pliensbachian	340	NA	43	23	NA	NA	190	NA	28	20	NA	NA	Rowe et al. 2010; TMM 43646-2, measured from figures		0	0	TMM, Texas Memorial Museum, Austin, Texas, USA	TMM 43646-2
201	Saturnalia_tupiniquim	Saturnalia	Sauropodomorpha	Sauropodomorpha	Sauropodomorpha_1	Santa Maria	Early_Carnian	Middle_Carnian	157	52	14.5	15.5	158	NA	97	NA	10.5	10	NA	61	Langer et al. 1999, 2007; Langer 2003; MUCP-PV 3844 (type), measured from figures; femoral circumference M.C.S.K. Malabarba pers. comm. 13 April 2012		0	0	MCP, Museu de Ciencas e Technologia, Pontificia Universidade Catolica do Rio Grande do Sul, Poroto Alegre, Brazil	MCP 3844-PV
202	Sauroposeidon_proteles	Sauroposeidon	Sauropodomorpha	Titanosauriformes	Titanosauriformes	Antlers	Late_Aptian	Middle_Albian	NA	NA	NA	NA	NA	NA	NA	NA	NA	NA	NA	NA	Wedel et al. 2000; OMNH 53062, cervical vertebrae; Ostrom (1970) described Cloverly Formation material at YPM including a humerus (circumference=510) and femur (circumference=520) from multiple localities that may belong to Sauroposeidon (D'Emic 2011, SVP abstract)		0	0	OMNH, Sam Noble Oklahoma Museum of Natural History, Norman, Oklahoma, USA	OMNH 53062
203	Seitaad_ruessi	Seitaad	Sauropodomorpha	Sauropodomorpha	Sauropodomorpha_2	Navajo Sandstone	Pliensbachian	Toarcian	NA	NA	NA	NA	273	NA	182	NA	NA	NA	NA	117	Sertich & Loewen 2010; UMNH VP 18040		0	0	UMNH, University of Utah Museum of Natural History, Salt Lake City, Utah, USA	UMNH VP 18040
204	Shunosaurus_lii	not	Sauropodomorpha	Eusauropoda	Eusauropoda	Xiashaximiao	Bajocian	Callovian	1200	NA	165	NA	720	NA	720	NA	114	NA	NA	480	Zhang 1988; ZDM T5402, entered here		0	0	ZDM, Zigong Dinosaur Museum, Zigong, China	ZDM T5402
205	Shunosaurus_lii	Shunosaurus	Sauropodomorpha	Eusauropoda	Eusauropoda	Xiashaximiao	Bajocian	Callovian	1250	NA	188	NA	800	NA	NA	NA	NA	NA	NA	NA	IVPP V9065 (largest reported individual:FL=1250; Fsml=188; TL=800; IL=840;PL=600);		0	0	IVPP, Institute of Vertebrate Paleontology and Paleoanthropology, Beijing, China	IVPP V9065
206	Sonidosaurus_saihangaobiensis	not	Sauropodomorpha	Titanosauria	Titanosauria	Erlian(=Iren Dabasu?)	Turonian	Santonian	NA	NA	NA	NA	NA	NA	NA	NA	NA	NA	NA	NA	Xu et al. 2006; ischium length = 440 (measured from figure)		0	0	LH, Long Hao Geologic and Paleontological Research Center	LH V 0010
207	Sonorasaurus_thompsoni	Sonorasaurus	Sauropodomorpha	Titanosauriformes	Titanosauriformes	Turney Ranch	Albian	Cenomanian	NA	700	270	150	980	340	NA	NA	NA	NA	260	890	ASDM 500; Ratkevich & Scarborough 1998		0	0	ASDM, Arizona-Sonora Desert Museum	ASDM 500
208	Spinophorosaurus_nigerensis	Spinophorosaurus	Sauropodomorpha	Sauropoda	Sauropoda		Middle_Jurassic	Middle_Jurassic	1215	NA	180	100	700	NA	1121	NA	150	NA	NA	NA	Remes et al. 2009; all measurements from holotype (GCP-CV-4229) except for humerus (paratype, larger individual); shaft diameters from Remes, pers. comm. 17 December 2011	multiple individuals	0	1	GCP, Museo Paleontológico de Elche, Spain; NMB, Staatliches Naturhistorisches Museum Braunschweig, Germany	GCP-CV-4229 (HB 62) (femur of holotype), NMB-1698-R (2.38) (humerus of paratype, slightly larger individual)
209	Supersaurus_vivianae	not	Sauropodomorpha	Diplodocoidea	Diplodocoidea	Morrison	Kimmeridgian	Tithonian	NA	NA	NA	NA	1255	NA	NA	NA	NA	NA	NA	NA	Curtice & Stadtman 2001; Lovelace et al. 2007; most specimens are from Dry Mesa Quarry, Colorado and include a pubis (BYU 12424), a left ulna (BYU 13744), and an ilium (BYU 13018), measurements of figures with scale bars have never been provided; tibia measurement from Lovelace et al. specimen		0	0	BYU, Brigham Young University Geologial Museum, Provo, Utah, USA	BYU 12424, 13744, 13018
210	Suuwassea_emilieae	Suuwassea	Sauropodomorpha	Diplodocoidea	Diplodocoidea	Morrison	Kimmeridgian	Tithonian	NA	NA	NA	NA	NA	NA	752	402	143	NA	NA	NA	Harris 2007; ANS 21122		0	0	ANS, Academy of Natural Sciences, Philadelphia	ANS 21122
211	Tangvayosaurus_hoffeti	Tangvayosaurus	Sauropodomorpha	Titanosauriformes	Titanosauriformes	Grés supérieurs	Aptian	Albian	1620	680	320	NA	NA	NA	NA	NA	NA	NA	NA	NA	R. Allain pers. comm. 18 June 2012 (femur TV4-1, holotype); Allain et al. 1999		0	0	Musée des Dinosaures, Savannakhet, Laos	TV4-1
212	Tapuiasaurus_macedoi	Tapuiasaurus	Sauropodomorpha	Titanosauria	Titanosauria	Quiricó	Aptian	Aptian	NA	NA	175	NA	NA	NA	NA	NA	NA	NA	NA	527	skull only		0	0	MZSP-PV, Museu de Zoologia da Universidade de São Paulo, Brazil	MZSP-PV 807
213	Tastavinsaurus_sanzi	Tastavinsaurus	Sauropodomorpha	Titanosauriformes	Titanosauriformes	Xert/Forcall	Early_Aptian	Early_Aptian	1310	550	210	125	735	NA	NA	NA	NA	NA	NA	NA	Royo-Torres et al. 2006 (reported femoral circumference); Canudo et al. 2008		0	0	FCPT-D, Fundación Conjunto Paleontológico de Teruel-Dinópolis, Spain	MPZ 99/9, housed in the museum of FCPT-D in permanent exhibition
214	Tazoudasaurus_naimi	Tazoudasaurus	Sauropodomorpha	Sauropoda	Sauropoda		Pliensbachian	Toarcian	1230	NA	NA	NA	NA	NA	1030	405	150	87	NA	NA	Humeral circumference from R. Allain, pers. comm. 26 Mar. 2012; Allain & Aquesbi 2008;femur from 'specimen 8' (To1-381) of Peyer & Allain (2010), humerus and ulna from 'specimen 4' (Pt1) (adult referred specimen 'MNHN Pt1', slightly larger than holotype individual); body mass stated as 'around 8 metric tonnes' based on Anderson et al. 1985 (Peyer & Allain 2010)	multiple individuals	0	1	Musée des Sciences de la Terre de Rabat, Morocco
215	Tehuelchesaurus_benitezii	Tehuelchesaurus	Sauropodomorpha	Macronaria	Macronaria	Cañadón Calcáreo	Kimmeridgian	Tithonian	1580	870	NA	NA	NA	NA	1140	615	NA	NA	370	750	Rich et al. 1999; Carballido et al. 2011		0	0	MPEF, Museo Paleontológico Egidio Feruglio, Trelew, Argentina	MPEF-PV 1125
216	Tendaguria_tanzaniensis	not	Sauropodomorpha	Eusauropoda	Eusauropoda	Tendaguru	Late_Kimmeridgian	Tithonian	NA	NA	NA	NA	NA	NA	NA	NA	NA	NA	NA	NA	Bonaparte et al. 2000; two dorsal vertebrae		0	0	MB, Museum für Naturkunde, Berlin, Germany	MB.R.2092.1, MB.R.2092.2
217	Thecodontosaurus_antiquus	Thecodontosaurus	Sauropodomorpha	Sauropodomorpha	Sauropodomorpha_1		Rhaetian	Rhaetian	NA	NA	NA	NA	NA	NA	NA	NA	NA	NA	NA	NA		juveniles	1	1
218	Tonganosaurus_hei	not	Sauropodomorpha	Sauropoda	Sauropoda	Yimen	Early_Jurassic	Early_Jurassic	840	NA	147	NA	562	NA	628	NA	96	NA	NA	498	Li et al. 2010; MCDUT 14454		0	0	MCDUT	MCDUT 14454
219	Tornieria_africana	Tornieria	Sauropodomorpha	Diplodocoidea	Diplodocoidea	Tendaguru	Late_Kimmeridgian	Tithonian	1420	545	200	NA	NA	NA	960	NA	155	89	NA	NA	Remes 2006; SMNS 12140 (P. Vincent pers. comm. 22 Dec. 2011), right femur of holotype; MB.R.2672 (A 1), right humerus belonging to same individual as type ('skeleton A') (Janensch 1961); 'skeleton k' (a smaller individual, not used here): MB.R.2669 (k 40) (femur), MB.R.2673 or?2573 (k 37) (humerus)		0	0	SMNS, MB	SMNS 12140, MB.R.2672
220	Traukutitan_eocaudata	not	Sauropodomorpha	Titanosauria	Titanosauria	Bajo de la Carpa	Santonian	Santonian	1860	796	NA	NA	NA	NA	NA	NA	NA	NA	NA	NA	MUCPv 204 (DE): femora, and thirteen anterior and middle caudal vertebrae; Salgado & Coria 1993; Juárez Valieri and Calvo 2011		0	0	MUCPv, Museo de Geología y Paleontología de la Universidad Nacional del Comahue, Neuquén, Argentina	MUCPv 204
221	Trigonosaurus_pricei	not	Sauropodomorpha	Titanosauria	Titanosauria	Marília	Late_Maastrichtian	Late_Maastrichtian	NA	NA	NA	NA	NA	NA	NA	NA	NA	NA	NA	NA	Campos et al. 2005; MCT 1488-R, MCT 1719-R, vertebrae and ilium		0	0	MCT, Museu de Ciências da Terra (Departamento Nacional de Produção Mineral)	MCT 1488-R, MCT 1719-R
222	Turiasaurus_riodevensis	Turiasaurus	Sauropodomorpha	Eusauropoda	Eusauropoda	Villar del Arzobispo	Tithonian	Early_Berriasian	NA	848	NA	NA	NA	NA	1790	755	308	155	NA	1180	CPT-1195-1210 (PDM); Royo-Torres et al. 2006		0	0	CPT, Museo de la Fundación Conjunto Paleontológico de Teruel-Dinópolis	CPT-1195-1210
223	Uberabatitan_ribeiroi	not	Sauropodomorpha	Titanosauria	Titanosauria	Marilia	Maastrichtian	Maastrichtian	NA	NA	NA	NA	726	NA	NA	NA	150	NA	NA	445	Salgado & Carvalho 2008; femoral shaft of 'specimen C' 894-UrC (small individual); distal end of 'a much larger femur' 898-UrB; proximal half of humerus of holotype 1030-UrHo; all measurements presented are from holotype	multiple individuals	0	0	CPP, Centro de Pesquisas Paleontologicas Lewellyn Price, Peiropolis, Brazil.	CPT 894-UrC, 1030-UrHo, 898-UrB
224	Unaysaurus_tolentinoi	Unaysaurus	Sauropodomorpha	Sauropodomorpha	Sauropodomorpha_1	Caturrita	Norian	Norian	NA	NA	NA	NA	NA	NA	158	NA	20	NA	NA	102	Leal et al. 2004; measurements not given in text, measured from figures		0	1	UFSM, Universidade Federal de Santa Maria; cast at MN, Museu Nacional/Universidade Federal do Rio de Janeiro	UFSM 11069, MN 6749-V
225	Venenosaurus_dicrocei	Venenosaurus	Sauropodomorpha	Titanosauriformes	Titanosauriformes	Cedar Mountain-Poison Strip	Aptian	Aptian	NA	NA	NA	NA	NA	NA	NA	NA	NA	NA	235	695	Tidwell et al. 2001; DMNH 40932		0	0	DMNH, Denver Museum of Natural History, Denver, Colorado, USA	DMNH 40932
226	Volkheimeria_chubutensis	not	Sauropodomorpha	Sauropoda	Sauropoda	Cañadón Asfalto	Aalenian	Early_Bathonian	655	257	75	90	390	222	NA	NA	NA	NA	NA	NA	PVL 4077 (MTC); Bonaparte 1979, 1986; PVL 4077, femur, tibia, pelvis, and cervical, dorsal, sacral and caudal vertebrae	juvenile	1	0	PVL, Fundación-Instituto Miguel Lillo, Universidad Nacional de Tucumán, Tucumán, Argentina	PVL 4077
227	Vulcanodon_karibaensis	Vulcanodon	Sauropodomorpha	Sauropoda	Sauropoda	Vulcanodon Beds	Hettangian	Hettangian	1100	NA	174	140	634	NA	700	NA	137	92	NA	NA	Raath 1972; Cooper 1984; QG 24		0	0	QG, National Museum of Zimbabwe, Bulawayo, Zimbabwe	QG 24
228	Wintonotitan_wattsi	Wintonotitan	Sauropodomorpha	Titanosauriformes	Titanosauriformes	Winton	Late_Albian	Late_Albian	NA	NA	NA	NA	NA	NA	NA	460	195	NA	NA	NA	QM F7292 (J. Nair pers. comm. 4 May 2012: humeral circumference); Hocknull et al. 2009; QM F7292		0	0	QM, Queensland Museum, Brisbane, Australia	QM F7292
229	Xenoposeidon_proneukos	not	Sauropodomorpha	Macronaria	Macronaria	Ashdown	Early_Valanginian	Early_Valanginian	NA	NA	NA	NA	NA	NA	NA	NA	NA	NA	NA	NA	Taylor & Naish 2007; BMNH R2095; dorsal vertebra only		0	0	BMNH, Natural History Museum, London, United Kingdom	BMNH R2095
230	Xianshanosaurus_shijiagouensis	not	Sauropodomorpha	Titanosauria	Titanosauria	Mangchuan	Cenomanian	Turonian	1260	580	192	NA	NA	NA	NA	NA	NA	NA	NA	NA	Lu et al. 2009; KLR-07-62		0	0	HGM, Henan Geological Museum, Zhengzhou, China	KLR-07-62
231	Xixiposaurus_suni_	not	Sauropodomorpha	Sauropodomorpha	Sauropodomorpha_1	Lufeng	Hettangian	Sinemurian	429	NA	46	50	356	NA	289	NA	31	30	NA	NA	Seika 2010; ZLJ0108		0	0	ZJL	ZLJ0108
232	Yimenosaurus_youngi	not	Sauropodomorpha	Sauropodomorpha	Sauropodomorpha_1	Fengjiahe	Early_Jurassic	Early_Jurassic	872	343	NA	NA	NA	NA	NA	NA	NA	NA	NA	NA	YXV8702, paratype (PDM); Bai et al. 1990; paratype represents a larger individual than the type and so is used here (YXV8702, paratype), postcranial skeleton only briefly described, lacking figures and measurements		0	0	YXV	YXV8702
233	Yuanmousaurus_jiangyiensis	Yuanmousaurus_jiangyiensis	Sauropodomorpha	Eusauropoda	Eusauropoda	Zhanghe	Middle_Jurassic	Middle_Jurassic	1370	450	NA	NA	810	NA	980	360	NA	NA	NA	NA	Lu et al. 2006; YMV 601		0	0	YMV, Yuanmou Museum, China	YMV 601
234	Yunnanosaurus_huangi	Yunnanosaurus_huangi	Sauropodomorpha	Sauropodomorpha	Sauropodomorpha_2	Lufeng	Hettangian	Sinemurian	435	NA	60	55	355	NA	231	NA	36	39	NA	NA	Young 1942; IVPP V20 (holotype skeleton); a larger femur ('V32t') has FL=460, midshaft width=68		0	0	IVPP, Institute of Vertebrate Paleontology and Paleoanthropology, Beijing, China	IVPP V20
235	Zapalasaurus_bonapartei	Zapalasaurus	Sauropodomorpha	Diplodocoidea	Diplodocoidea	La Amarga	Late_Barremian	Early_Aptian	1000	NA	170	98	578	NA	NA	NA	NA	NA	NA	NA	Salgado 2006; Pv-6127-MOZ (PDM): Although only the distal half is figured in Salgado et al. (2006), the proximal half is also preserved		0	0		Pv-6127-MOZ
236	Zby_atlanticus	not	Sauropodomorpha	Eusauropoda	Eusauropoda		NA	NA	NA	NA	NA	NA	NA	NA	1530	620	238	130	350	1040	PDM		0	0
237	Abelisaurus_comahuensis	Abelisaurus	Theropoda	Ceratosauria	Ceratosauria	Anacleto Formation	Early_Campanian	Middle_Campanian	NA	NA	NA	NA	NA	NA	NA	NA	NA	NA	NA	NA	Skull length (425mm) approximately as long as Skorpiovenator (450 mm; MMCH-PV 48)	Skull only	0	0
238	Achillesaurus_manazzonei	not	Theropoda	Alvarezsauroidea	Alvarezsauroidea	Bajo de la Carpa Formation	Santonian	Santonian	NA	NA	NA	NA	NA	NA	NA	NA	NA	NA	NA	NA	Femoral head only preserved—Measured reconstruction of Martinelli & Vera (2007); femoral length scaled up from Alvarezsaurus by comparing ilia	Poorly preserved	0	0	MACN, Museo Argentino de Ciencias Naturales, Buenos Aires, Argentina	MACN-PV-RN 1116
239	Achillobator_giganticus	Achillobator	Theropoda	Dromaeosauridae	Dromaeosauridae	Baynshire Formation	Cenomanian	Santonian	505	NA	67.3	NA	490	NA	NA	NA	NA	NA	NA	260	Perle et al. 1999; Novas et al. 2009		0	0	MNUFR, Mongolian National University, Ulaan Baatar	MUNFR 15
240	Acrocanthosaurus_atokensis	Acrocanthosaurus	Theropoda	Allosauroidea	Allosauroidea	Antlers	Aptian	Aptian	1180	426	142	124	895	351	380	195	NA	NA	108	210	Currie & Carpenter 2000; NCSM 14345		0	0	NCSM, North Carolina Science Museum, Raleigh, North Carolina, USA	NCSM 14345
241	Adasaurus_mongoliensis	Adasaurus	Theropoda	Dromaeosauridae	Dromaeosauridae	Nemegt	Late_Campanian	Early_Maastrichtian	273	87	NA	NA	302	NA	NA	NA	NA	NA	NA	NA	MPC-D 100/20, but metatarsal from MPC-D 100/21 (NC); Turner et al., 2007		0	0	GIN, Geological Institute, Mongolian Academy of Sciences, Ulaan Baatar, Mongolia	GI 100/20
242	Aerosteon_riocoloradensis	Aerosteon	Theropoda	Allosauroidea	Allosauroidea	Anacleto	Early_Campanian	Campanian	NA	NA	NA	NA	615	180	NA	NA	NA	NA	NA	NA	MCNA-PV-3137, 3139; Sereno et al., 2008; femur length scaled up proportional to tibia length from Australovenator		0	0	MCNA, Museo de Ciencias Naturales y Antropológicas (J. C. Moyano) de Mendoza, Mendoza, Argentina.	MCNA-PV-3137, 3139
243	Afrovenator_abakensis	Afrovenator	Theropoda	Megalosauroidea	Megalosauroidea	TiourarÈn	Middle_Jurassic	Late_Jurassic	760	275	NA	NA	NA	NA	NA	NA	NA	NA	NA	NA	UC OBA 1 (RBJB)		0	0	UC OBA, University fo Chicago, Department of Organismal Biology, Chicago, USA	UC OBA 1
244	Albertonykus_borealis	not	Theropoda	Alvarezsauroidea	Alvarezsauroidea	Horseshoe Canyon-upper	Early_Maastrichtian	Early_Maastrichtian	NA	NA	NA	NA	191	NA	NA	NA	NA	NA	NA	13	Longrich & Currie, 2009; femoral length scaled up from Mononykus by compring tibia		0	0	TMP, Royal Tyrrell Museum of Paleontology, Drumheller, Canada	TMP 2001.45.91
245	Albertosaurus_sarcophagus	Albertosaurus	Theropoda	Tyrannosauroidea	Tyrannosauroidea		Campanian	Maastrichtian	1020	350	NA	NA	1026	NA	305	NA	NA	NA	NA	134	ROM 807; Carr et al. 2005, supplemental data; Erickson et al. 2004 gives a list of femoral lengths and mass estimates using the equation of Anderson et al. (2004) for other specimens		0	0	ROM, Royal Ontario Museum, Toronto, Canada	ROM 807
246	Alectrosaurus_olseni	not	Theropoda	Tyrannosauroidea	Tyrannosauroidea	Iren Dabasu	Campanian	Maastrichtian	661	229	NA	72.3	722	202	NA	NA	NA	NA	NA	NA	AMNH 6554 (MTC); Mader & Bradley 1989		0	0	AMNH, American Museum of Natural History, New York, USA	AMNH 6554
247	Alethoalaornis_agitornis	not	Theropoda	Avialae	Avialae	Jiufotang	Aptian	Aptian	28.3	NA	NA	3.3	28.8	NA	29.3	NA	NA	NA	NA	26.7	Li et al 2007; LPM 00038 (largest individual)		0	0	LPM, Liaoning Paleontological Museum	LPM 00038
248	Alexornis_antecedens	not	Theropoda	Avialae	Avialae	Boca Roja	Campanian	Campanian	NA	NA	2	1.8	NA	NA	NA	NA	2.3	1.8	NA	NA	Brodkorb 1976, LACM 33213		0	0	LACM, Los Angeles County Museum, California, USA	LACM 33213
249	Alioramus_spp.	Alioramus	Theropoda	Tyrannosauroidea	Tyrannosauroidea	Nemegt	Late_Campanian	Early_Maastrichtian	560	170	57	44	NA	NA	NA	NA	NA	NA	NA	NA	Brusatte et al., 2009b, 2012	juvenile	1	0	IGM (Institute of Geology, Mongolia)	IGM 100/1084
250	Allosaurus_fragilis	Allosaurus	Theropoda	Allosauroidea	Allosauroidea	Morrison	Kimmeridgian	Tithonian	973	381	129	115.7	766	322	NA	NA	NA	NA	NA	NA	AMNH 680 (MTC)		0	0	AMNH, American Museum of Natural History, New York, USA	AMNH 680
251	Allosaurus_fragilis	not	Theropoda	Allosauroidea	Allosauroidea	Morrison	Kimmeridgian	Tithonian	742	NA	NA	NA	706.5	NA	318	NA	NA	NA	NA	200	MOR 693 (MTC) -more data available\		0	0	MOR, Museum of the Rockies, Bozeman, Montana, USA	MOR 693
252	Alvarezsaurus_calvoi	Alvarezsaurus	Theropoda	Alvarezsauroidea	Alvarezsauroidea	Bajo de la Carpa	Santonian	Santonian	NA	NA	10.3	9.7	NA	NA	NA	NA	NA	NA	NA	NA	MUCPv 54; Bonaparte 1991, 1996; metatarsus (75 mm) slightly longer than the Tugrik alvarezsaur		0	0	MUCPv, Museo de Geología y Paleontología de la Universidad Nacional del Comahue, Neuquén, Argentina	MUCPv 54
253	Alxasaurus_elesitaiensis	Alxasaurus	Theropoda	Therizinosauria	Therizinosauria	Bayin Gobi	Aptian	Aptian	555	NA	NA	NA	NA	NA	375	NA	NA	NA	NA	245	Russell & Dong 1993b; IVPP 88402		0	0	IVPP, Institute of Vertebrate Paleontology and Paleoanthropology, Beijing, China	IVPP 88402 (two individuals, measurements of 'larger individual')
254	Ambiortus	Ambiortus	Theropoda	Avialae	Avialae	Andaikhudag	Hauterivian	Hauterivian	NA	NA	NA	NA	NA	NA	NA	NA	NA	NA	NA	NA	Kurochkin 1985; neck and parts of wing bones only		0	0
255	Anchiornis_huxleyi	Anchiornis	Theropoda	Troodontidae	Troodontidae	Tiaojishan	Late_Bathonian	Early_Kimmeridgian	66.2	NA	NA	5.7	102.144	NA	69	NA	NA	NA	NA	54	Xu et al. 2008; Hu et al. 2009; LPM-B00169 - femoral anteroposterior diameter measured from figure	slab specimens	0	0	LPM, Liaoning Paleontological Museum	LPM-B00169
256	Angaturama_limai	Angaturama	Theropoda	Megalosauroidea	Megalosauroidea	Santana	Albian	Albian	NA	NA	NA	NA	NA	NA	NA	NA	NA	NA	NA	NA	Kellner & Campos 1996		0	0
257	Aniksosaurus_darwini	not	Theropoda	basal_coelurosaur	basal_coelurosaur	Bajo Barreal	Cenomanian	Cenomanian	247	NA	27	NA	NA	NA	NA	NA	NA	NA	NA	NA	Martinez & Novas 2006; MDT-PV 1/3 (largest femur)		0	0	MDT, Museo Desiderio Torres -Paleovertebrados, Sarmiento, Chubut, Argentina	MDT-PV 1/3 (largest femur)
258	Anserimimus_planinychus	Anserimimus	Theropoda	Ornithomimosauria	Ornithomimosauria	Nemegt	Late_Campanian	Early_Maastrichtian	433	145	NA	NA	472	125	250	NA	NA	NA	NA	226	Barsbold, 1988; Holtz, 1994; GIN 100/300		0	0	GIN, Geological Institute, Mongolian Academy of Sciences, Ulaan Baatar, Mongolia	GIN 100/300
259	Apatornis_celer	not	Theropoda	Avialae	Avialae	Niobrara	Coniacian	Santonian	NA	NA	NA	NA	NA	NA	NA	NA	NA	NA	NA	NA	Clarke 2004; YPM 1451, a partial sacrum		0	0	YPM, Yale Peabody Museum, New Haven, Connecticut, USA	YPM 1451
260	Appalachiosaurus_montgomeriensis	Appalachiosaurus	Theropoda	Tyrannosauroidea	Tyrannosauroidea	Demopolis	Campanian	Campanian	786	260	NA	NA	762	245	NA	NA	NA	NA	NA	NA	Carr et al., 2005		0	0	RMM, Red Mountain Museum (collection curated at the McWane Center), Birmingham, USA	RMM 6670
261	Apsaravis_ukhaana	Apsaravis	Theropoda	Avialae	Avialae	Djadokhta	Campanian	Campanian	41	NA	3	3	NA	NA	48	NA	NA	NA	NA	43	Norell & Clarke 2001; IGM 100/1017		0	0	IGM (Institute of Geology, Mongolia)	IGM 100/1017
262	Archaeopteryx_lithographica	not	Theropoda	Avialae	Avialae	Solnhofen Limestone	Early_Tithonian	Early_Tithonian	53	NA	3.5	NA	65.76	NA	64	NA	NA	NA	NA	54	Berlin specimen; Wellnhofer (1974), Yalden (1984)	juvenile; Erickson et al. 2009	1	0	MB, Museum für Naturkunde, Berlin, Germany
263	Archaeopteryx_lithographica	Archaeopteryx	Theropoda	Avialae	Avialae	Solnhofen Limestone	Early_Tithonian	Early_Tithonian	70	NA	6.5	NA	89.5	NA	83	NA	NA	NA	NA	NA	Wellnhofer 1992: 'Solnhofen specimen'	juvenile; Erickson et al. 2009	1	0
264	Archaeorhynchus_spathula	Archaeorhynchus	Theropoda	Avialae	Avialae	Yixian	Late_Barremian	Early_Aptian	37	NA	NA	3.5	40.8	NA	53	NA	NA	NA	NA	NA	Zhou et al 2006; IVPP V14287	juvenile	1	0	IVPP, Institute of Vertebrate Paleontology and Paleoanthropology, Beijing, China	IVPP V14287
265	Archaeornithoides_deinosauriscus	not	Theropoda	Troodontidae	Troodontidae	Djadokhta	Late_Campanian	Late_Campanian	NA	NA	NA	NA	NA	NA	NA	NA	NA	NA	NA	NA	juvenile skull only; Elzanowski & Wellnhofer 1992	juvenile	1	0
266	Archaeornithomimus_asiaticus	Archaeornithomimus	Theropoda	Ornithomimosauria	Ornithomimosauria	Iren Dabasu	Turonian	Santonian	402	148	NA	46	423	NA	275	NA	NA	NA	NA	202	Gilmore 1933; + MTC measurements: AMNH 6570; 6566 (forelimb)	bonebed	0	1	AMNH, American Museum of Natural History, New York, USA	AMNH 6570
267	Aristosuchus_pusillus	not	Theropoda	basal_coelurosaur	basal_coelurosaur	Wessex	Barremian	Barremian	NA	NA	NA	NA	NA	NA	NA	NA	NA	NA	NA	NA	Seeley 1887, partial pelvis and vertebrae only		0	0	BMNH, Natural History Museum, London, United Kingdom	BMNH R178
268	Asiahesperornis_bazhanovi	not	Theropoda	Avialae	Avialae	Zhuravlevskaya	Maastrichtian	Maastrichtian	NA	NA	NA	NA	NA	NA	NA	NA	NA	NA	NA	NA	Nessov & Prizmelin 1991 ; distal tibiotarsus, tarsometatarsi and vertebrae; Dyke et al. 2006: 'tarsometatarsus comparable in size to Hesperornis regalis'		0	0	IZASK	IZASK 5/287/86a
269	Atrociraptor_marshalli	Atrociraptor	Theropoda	Dromaeosauridae	Dromaeosauridae	Horseshoe Canyon	Late_Campanian	Early_Maastrichtian	NA	NA	NA	NA	NA	NA	NA	NA	NA	NA	NA	NA	maxilla (85 mm long ap), dentaries and premaxilla only; Currie & Varricchio 2004		0	0	TMP, Royal Tyrrell Museum of Paleontology, Drumheller, Canada	TMP 95.166.1
270	Aucasaurus_garridoi	Aucasaurus	Theropoda	Ceratosauria	Ceratosauria	Anacleto	Early_Campanian	Campanian	730	256	NA	NA	620	215	265	115	NA	NA	71	82	MCF-PVPH 236 (RBJB); Coria et al. 2002		0	0	MCF-PVPH, Museo "Carmen Funes", Plaza Huincul, Neuquen Province, Argentina	MCF-PVPH 236
271	Austinornis_lentus	not	Theropoda	Avialae	Avialae		Coniacian	Coniacian	NA	NA	NA	NA	NA	NA	NA	NA	NA	NA	NA	NA	Clarke 2004; YPM 1796, right distal tarsometatarsus, distal maximum width = 10.3 mm (measured from figure)		0	0	YPM, Yale Peabody Museum, New Haven, Connecticut, USA	YPM 1796
272	Australovenator_wintonensis	Australovenator	Theropoda	Allosauroidea	Allosauroidea	Winton	Late_Albian	Late_Albian	578	178	56	61	567	NA	305	NA	NA	NA	NA	213	S. Poropat, pers. comm. 3 December 2011; Hocknull et al., 2009		0	0	AAOD, Australian Age of Dinosaurs, Winton, Australia	AAOD
273	Austroraptor_cabazai	Austroraptor	Theropoda	Dromaeosauridae	Dromaeosauridae	Allen	Campanian	Maastrichtian	560	NA	71	NA	565	NA	260	NA	NA	NA	NA	NA	Novas et al. 2008; MML-195		0	0	MML, Museo Municipal de Lamarque, Río Negro, Argentina	MML-195
274	Aviatyrannis_jurassica	not	Theropoda	Tyrannosauroidea	Tyrannosauroidea	AlcobaÁa	Kimmeridgian	Kimmeridgian	NA	NA	NA	NA	NA	NA	NA	NA	NA	NA	NA	NA	Rauhut 2003b		0	0	IPFUB, Institut fur Geologische Wissenshaften, Fachrichtung Palaeontologie, Freie Universitat Berlin	IPFUB Gui Th 1
275	Avimimus_portentosus	Avimimus	Theropoda	Oviraptorosauria	Oviraptorosauria	Barun Goyot	Campanian	Campanian	186	52.8	14.3	16.3	255	45.5	93	NA	NA	NA	NA	93	PIN 3907/1 (MTC, JNC); Holtz 1994		0	0	PIN, Paleontological Institute, Russian Academy of Sciences, Moscow, Russia	PIN 3907/1
276	Avisaurus_archibaldi	not	Theropoda	Avialae	Avialae	Hell Creek	Late_Maastrichtian	Late_Maastrichtian	NA	NA	NA	NA	NA	NA	NA	NA	NA	NA	NA	NA	Brett-Surman & Paul 1985; Chiappe 1992; Varrichio & Chiappe 1995; UCMP 117600; left metatarsus; proximal breadth 20.9, distal breadth 24.3		0	0	UCMP, University of California Museum of Paleontology, Berkeley, California, USA	UCMP 117600
277	Avisaurus_gloriae	not	Theropoda	Avialae	Avialae	Two Medicine	Campanian	Campanian	NA	NA	NA	NA	NA	NA	NA	NA	NA	NA	NA	NA	Varrichio & Chiappe 1995; MOR 553E/6.19.91.64; right tarsometatarsus; proximal breadth 9.1; distal breadth 10.7		0	0	MOR, Museum of the Rockies, Bozeman, Montana, USA	MOR 553E/6.19.91.64
278	Bagaraatan_ostromi	not	Theropoda	basal_coelurosaur	basal_coelurosaur	Nemegt	Late_Campanian	Early_Maastrichtian	NA	105	NA	NA	365	NA	NA	NA	NA	NA	NA	NA	Osmolska 1996		0	0	ZPAL, Institute of Paleobiology of the Polish Academy of Sciences, Warsaw, Poland	ZPAL MgD-I/108
279	Balaur_bondoc	Balaur	Theropoda	Dromaeosauridae	Dromaeosauridae	Sebes	Maastrichtian	Maastrichtian	NA	NA	NA	NA	146.88	NA	117	NA	NA	NA	NA	96	Csiki et al. 2010; EME PV.313 (S L. Brusatte, pers. comm. 4 December 2012)		1	0	EME	EME PV.313
280	Balaur_bondoc	not	Theropoda	Dromaeosauridae	Dromaeosauridae	Sebes	Maastrichtian	Maastrichtian	NA	NA	NA	NA	NA	NA	170	NA	NA	NA	NA	NA	Csiki et al. 2010; Tustea specimen		0	0
281	Bahariasaurus_ingens	not	Theropoda	Ceratosauria	Ceratosauria		NA	NA	NA	NA	NA	NA	NA	NA	NA	NA	NA	NA	NA	NA			0	0
282	Bambiraptor_feinbergorum	Bambiraptor	Theropoda	Dromaeosauridae	Dromaeosauridae	Two Medicine	Campanian	Campanian	120	35	12	NA	168	NA	103	NA	NA	NA	NA	85	AMNH FARB 30556 (J. Choiniere pers. comm. 20 Nov 2011); Burnham et al. 1997; Burnham 2000; FIP (Florida Institute of Paleontology) 001		0	0	FIP (Florida Institute of Paleontology)	FIP 001
283	Baptornis_advenus	Baptornis_advenus	Theropoda	Avialae	Avialae		Coniacian	Santonian	75	NA	11	12.5	200	NA	NA	NA	NA	NA	NA	NA	Martin & Cordes-Person 2007; largest individual is KUVP 2290; tarsometatarsus proximal width = 18; distal width = ?	possibly juvenile	1	0	KUVP, University of Kansas, Museum of Natural History, Lawrence, Kansas, USA	KUVP 2290
284	Baptornis_varneri	Baptornis_varneri	Theropoda	Avialae	Avialae	Pierre Shale	Campanian	Campanian	NA	NA	15	15.8	198.211	NA	NA	NA	NA	NA	NA	NA	Martin & Cordes-Person 2007; SDSM 68430; tarsometatarsus proximal width = 23.9 distal width = 27.35		0	0	SDSM, Museum of Geology, South Dakota School of Mines and Technology, Rapid City, South Dakota, USA	SDSM 68430
285	Baryonyx_walkeri	Baryonyx	Theropoda	Megalosauroidea	Megalosauroidea	Upper Weald Clay	Early_Barremian	Early_Barremian	NA	NA	NA	NA	NA	NA	463	NA	NA	NA	NA	225	Charig & Milner 1997	Juvenile	1	0	BMNH, Natural History Museum, London, United Kingdom	BMNH R9951
286	Becklespinax_altipinax	not	Theropoda	Allosauroidea	Allosauroidea	Hastings Group	Berriasian	Valanginian	NA	NA	NA	NA	NA	NA	NA	NA	NA	NA	NA	NA	dorsal vertebrae only; Owen 1854		0	0	BMNH, Natural History Museum, London, United Kingdom
287	Beipiaosaurus_inexpectus	Beipiaosaurus	Theropoda	Therizinosauria	Therizinosauria	Yixian	Late_Barremian	Early_Aptian	263	NA	39.1	NA	274	NA	NA	NA	NA	NA	NA	NA	IVPP V11559 (CS); Xu et al., 1999b (IVPP V11559); Xu et al., 2009; humerus and other forelimb elements, including a partial carpus, are preserved in a different specimen (STM 31-1)		0	0	IVPP, Institute of Vertebrate Paleontology and Paleoanthropology, Beijing, China	IVPP V11559
288	Beishanlong_grandis	Beishanlong	Theropoda	Ornithomimosauria	Ornithomimosauria		Aptian	Albian	660	NA	70	NA	660	NA	465	NA	NA	NA	NA	338	Makovicky et al. 2009; FRDC-GS GJ (06) 01-18 (Fossil Research and Development Center, Gansu); estimated femoral shaft anteroposterior diameter using proportions of Gallimimus		0	0	FRDC, Fossil Research and Development Center, Gansu, China	FRDC-GS GJ (06) 01-18
289	Dromiceoiomimus_breviterius	Dromiceomimus	Theropoda	Ornithomimosauria	Ornithomimosauria		Maastrichtian	Maastrichtian	432	127.5	33.5	41	531	118	NA	NA	NA	NA	NA	NA	Russell 1972; ROM 852 (MTC)		0	0	ROM, Royal Ontario Museum, Toronto, Canada	ROM 852
290	Dromiceoiomimus_breviterius	not	Theropoda	Ornithomimosauria	Ornithomimosauria		Maastrichtian	Maastrichtian	378	NA	NA	NA	430.08	NA	283	NA	NA	NA	NA	NA	Russell 1972; AMNH 5201		0	0	AMNH, American Museum of Natural History, New York, USA
291	Berberosaurus	not	Theropoda	Ceratosauria	Ceratosauria		Pliensbachian	Toarcian	NA	NA	NA	NA	NA	NA	NA	NA	NA	NA	NA	NA	Allain 2007; fibula length (447 mm) used to estimated femur length by scaling down from Ceratosaurus (UMNH VP 5278: fibula length = 558 mm; femur length = 770 mm)		0	0	MHNM, Muséum d’Histoire Naturelle de Marrakech	MNHM-Pt specimens
292	Boluochia_zhengi	Boluochia	Theropoda	Avialae	Avialae	Jiufotang	Aptian	Aptian	NA	NA	3	NA	NA	NA	NA	NA	NA	NA	NA	NA	Zhou 1995; O'Connor et al. 2011; IVPP V9770; tarsometatarsus, proximal width = 4.0, distal width = 4.1; includes a partially-exposed femur		0	0	IVPP, Institute of Vertebrate Paleontology and Paleoanthropology, Beijing, China	IVPP V9770
293	Borogovia_gracilicrus	not	Theropoda	Troodontidae	Troodontidae	Nemegt	Late_Campanian	Early_Maastrichtian	NA	NA	NA	NA	NA	51	NA	NA	NA	NA	NA	NA	Distal tibiotarsus and distal metatarsals; Osmolska 1987		0	0	ZPAL, Institute of Paleobiology of the Polish Academy of Sciences, Warsaw, Poland	ZPAL MgD-I/174
294	Buitreraptor_gonzalezorum	Buitreraptor	Theropoda	Dromaeosauridae	Dromaeosauridae	Candeleros	Early_Cenomanian	Early_Cenomanian	147	34	NA	NA	NA	NA	135	25	NA	NA	NA	95	MPCA 245 (DE); also Makovicky et al. 2005; Novas et al. 2008; MPCA 245 (Museo Carlos Ameghino, Cipolletti, Rio Negro Province, Argentina); S. Brusatte pers. comm. 05 Decmber 2011		0	0	MPCA (Museo Carlos Ameghino, Cipolletti, Rio Negro Province, Argentina)	MPCA 245
295	Byronosaurus_jaffei	Byronosaurus	Theropoda	Troodontidae	Troodontidae	Djadokhta	Campanian	Campanian	NA	NA	NA	NA	NA	NA	NA	NA	NA	NA	NA	NA	Estimated based on skull length in Norell et al. (2000)		0	0	IGM (Institute of Geology, Mongolia)	IGM 100/983
296	Caenagnathasia_martinsoni	Caenagnathasia	Theropoda	Oviraptorosauria	Oviraptorosauria	Bissekty	Turonian	Late_Turonian	NA	NA	NA	NA	NA	NA	NA	NA	NA	NA	NA	NA	dentaries only; Currie et al. 1994		0	0	CMGP	CMGP 401/12457
296.5	Caenagnathus_collinsi	Caenagnathus	Theropoda	Oviraptorosauria	Oviraptorosauria	Dinosaur Park	Late_Campanian	Late_Campanian	NA	NA	NA	NA	NA	NA	NA	NA	NA	NA	NA	NA	CMN 9776, mandible		0	0	CMN	CMN 9776
297	Carcharodontosaurus_saharicus	Carcharodontosaurus	Theropoda	Allosauroidea	Allosauroidea	Baharije Formation; Kem Kem Beds, lower unit	Early_Cenomanian	Early_Cenomanian	1177	NA	136	NA	NA	NA	NA	NA	NA	NA	NA	NA	Stromer 1931; mediolateral shaft diameter of femur estimated from transversely crushed shaft using apparently uncrush proximal portion; total length shorter than that reported by Stromer (1931) because we only measured from the greater trochanter to the distal condyles (i.e. not including proximally inclined head)		0	0	BSP, Bayerische Staatssammlung für Paläontologie und historische Geologie, Munich, Germany	destroyed
298	Carnotaurus_sastrei	Carnotaurus	Theropoda	Ceratosauria	Ceratosauria	La Colonia	Campanian	Campanian	1035	325	94.6	95.6	NA	NA	284	NA	NA	NA	NA	76	MACN CH 894 (RBJB, JNC); Bonaparte et al., 1990; Britt, 1993		0	0	MACN, Museo Argentino de Ciencias Naturales, Buenos Aires, Argentina	MACN CH 894
299	Cathayornis_yandica	not	Theropoda	Avialae	Avialae	Jiufotang	Aptian	Aptian	23	NA	1.6	NA	28.9	NA	27	NA	NA	NA	NA	26	O'Connor & Dyke (2010); IVPP V9769a		0	0	IVPP, Institute of Vertebrate Paleontology and Paleoanthropology, Beijing, China	IVPP V9769a
300	Caudipteryx_zhoui	Caudipteryx	Theropoda	Oviraptorosauria	Oviraptorosauria	Yixian	Late_Barremian	Early_Aptian	149	NA	17	16	196	NA	70	NA	NA	NA	NA	56	JNC; Zhou & Wang 2000; holotype of C. zhoui		0	0	IVPP, Institute of Vertebrate Paleontology and Paleoanthropology, Beijing, China
301	Ceramornis_major	not	Theropoda	Avialae	Avialae	Lance	Late_Maastrichtian	Late_Maastrichtian	NA	NA	NA	NA	NA	NA	NA	NA	NA	NA	NA	NA	Brodkorb 1963; UCMP 53959, coracoid		0	0	UCMP, University of California Museum of Paleontology, Berkeley, California, USA	UCMP 53959
302	Ceratonykus_oculatus	not	Theropoda	Alvarezsauroidea	Alvarezsauroidea	Barun Goyot	Campanian	Campanian	NA	NA	NA	4.3	NA	NA	NA	NA	NA	NA	NA	NA	Skull and partial postcranial skeleton including partial femur, humerus and a metatarsus; Alifanov & Barsbold 2009	adult	0	0	PIN, Paleontological Institute, Russian Academy of Sciences, Moscow, Russia
303	Ceratosaurus_nasicornis	Ceratosaurus	Theropoda	Ceratosauria	Ceratosauria	Morrison	Kimmeridgian	Tithonian	759	268	90.4	NA	594	NA	330	130	NA	NA	NA	NA	UMNH VP 5278 (RBJB); Madsen & Welles 2000		0	0	UMNH, University of Utah Museum of Natural History, Salt Lake City, Utah, USA	UMNH VP 5278
304	Ceratosaurus_nasicornis	not	Theropoda	Ceratosauria	Ceratosauria	Morrison	Kimmeridgian	Tithonian	620	NA	70	62	557	NA	NA	NA	NA	NA	86	149	USNM 4735 (MTC, JNC)		0	0	USNM, United Stated National Museum, Washington DC, USA	USNM 4735
305	Changchengornis_hengdaoziensis	Changchengornis	Theropoda	Avialae	Avialae	Yixian	Late_Barremian	Early_Aptian	33.4	NA	NA	2.9	35.328	NA	33.5	NA	NA	NA	NA	31	Ji et al. 2007; GMV2129-a/b		0	0	GMV, National Geological Museum of China, Beijing, China	GMV2129-a/b
306	Chaoyangia_beishanensis	Chaoyangia	Theropoda	Avialae	Avialae	Jiufotang	Aptian	Aptian	45	NA	4.2	NA	NA	NA	NA	NA	NA	NA	NA	NA	Hou & Zhang 1994; IVPP V9934		0	0	IVPP, Institute of Vertebrate Paleontology and Paleoanthropology, Beijing, China	IVPP V9934
307	Chilantaisaurus_tashuikouensis	Chilantaisaurus	Theropoda	Allosauroidea	Allosauroidea	Ulansuhai	Turonian	Turonian	1190	432	NA	NA	954	NA	580	NA	NA	NA	NA	NA	Benson & Xu 2008; IVPP V.2884		0	0	IVPP, Institute of Vertebrate Paleontology and Paleoanthropology, Beijing, China	IVPP V.2884
308	Chirostenotes_pergracilis	Chirostenotes	Theropoda	Oviraptorosauria	Oviraptorosauria	Dinosaur Park	Late_Campanian	Late_Campanian	310	92	NA	NA	367	NA	NA	NA	NA	NA	NA	NA	Currie & Russell 1988 (TMP 79.20.1)		0	0	TMP, Royal Tyrrell Museum of Paleontology, Drumheller, Canada	TMP 79.20.1
309	Chuandongocoelurus_primitivus	Chuandongocoelurus	Theropoda	basal_theropod	basal_theropod	Xiashaximiao	Bajocian	Callovian	200	63	NA	NA	214	NA	NA	NA	NA	NA	NA	NA	CCG 20100 (RBJB)	not known, but small size if distinctive compared to relatives	1	0	CCG, Chengdu College of Geology, Chengdu, China	CCG 20100
310	Cimolopteryx	not	Theropoda	Avialae	Avialae	Hell Creek/Lance/Frenchman	Late_Maastrichtian	Late_Maastrichtian	NA	NA	NA	NA	NA	NA	NA	NA	NA	NA	NA	NA	four species all known from coracoids; Hope 2002		0	0
311	Citipati_osmolskae	Citipati	Theropoda	Oviraptorosauria	Oviraptorosauria	Djadokhta	Late_Campanian	Late_Campanian	NA	127	NA	NA	NA	NA	233	NA	NA	NA	NA	214	IGM 100/978 (J. Choiniere pers. comm. 20 Nov 2011); fibula 420 mm long (Clark et al.,1999, 2001) - femoral length scaled up from Ingenia		0	0	IGM (Institute of Geology, Mongolia)	IGM 100/978
312	Coelophysis_bauri	Coelophysis_bauri	Theropoda	basal_theropod	basal_theropod		Norian	Rhaetian	217	50.5	NA	13.3	NA	NA	NA	NA	NA	NA	NA	NA	AMNH 2704 (MTC); 'C. longicollis'		0	0	AMNH, American Museum of Natural History, New York, USA	AMNH 2704
313	Coelophysis_bauri	not	Theropoda	basal_theropod	basal_theropod		Norian	Rhaetian	209	49	NA	NA	224	NA	120	NA	NA	NA	NA	65	Colbert (1989); AMNH 7223		0	0	AMNH, American Museum of Natural History, New York, USA	AMNH 7223
314	Coelophysis_kayentakatae	Skayentakatae	Theropoda	basal_theropod	basal_theropod	Kayenta	Sinemurian	Pliensbachian	272	76	23.1	21.6	276	NA	NA	NA	NA	NA	NA	NA	MNA V2623; MCZ 9175 (cast of type, MNA V2623); Rowe 1989		0	0	MNA, Museum of Northern Arizona, USA	MNA V2623
315	Coelophysis_rhodesiensis	Coelophysis_rhodesiensis	Theropoda	basal_theropod	basal_theropod	Forest Sandstone	Hettangian	Sinemurian	208	56	17	16.5	214.08	NA	100	NA	NA	NA	NA	61	QG1 [holotype] (MTC); Raath 1969		0	0	QG, National Museum of Zimbabwe, Bulawayo, Zimbabwe	QG1
316	Coelurus_fragilis	not	Theropoda	basal_coelurosaur	basal_coelurosaur	Morrison	Kimmeridgian	Tithonian	210	75	19	22	255	NA	119	NA	NA	NA	NA	81	YPM 2010 (MTC); S. L. Brusatte pers. comm. 11/2011; Carpenter et al. 2005		0	0	YPM, Yale Peabody Museum, New Haven, Connecticut, USA	YPM 2010
317	Compsognathus_corallestris	Compsognathus	Theropoda	basal_coelurosaur	basal_coelurosaur	Solnhofen Limestone	Early_Tithonian	Early_Tithonian	110	NA	NA	11.1	130.2	NA	54	NA	NA	NA	NA	41	MNHN CNJ 79; Peyer 2006		0	0	MNHN, Musee Nationale d'Histoire Naturelle, Paris, France	MNHN CNJ 79
318	Compsognathus_longipes	not	Theropoda	basal_coelurosaur	basal_coelurosaur	Solnhofen Limestone	Early_Tithonian	Early_Tithonian	71.5	NA	NA	9.65	85	NA	39	NA	NA	NA	NA	24.7	BSP ASI 563 (MTC); Ostrom 1978		0	0	BSP, Bayerische Staatssammlung für Paläontologie und historische Geologie, Munich, Germany	BSP ASI 563
319	Conchoraptor_gracilis	Conchoraptor	Theropoda	Oviraptorosauria	Oviraptorosauria	Barun Goyot	Campanian	Campanian	NA	NA	NA	NA	NA	NA	61	NA	NA	NA	NA	55	Skull length = 106 mm; Barsbold 1986; Holtz 1994		0	0
320	Concornis_lacustris	Concornis	Theropoda	Avialae	Avialae	La Huérguina	Late_Barremian	Late_Barremian	25	NA	NA	2.2	31	NA	32	NA	NA	NA	NA	30	Sanz and Buscalioni 1992; Sanz et al 1995; LH-2814		0	0	LH, Las Hoyas	LH-2814
321	Condorraptor_currumili	Condorraptor	Theropoda	Megalosauroidea	Megalosauroidea	Cañadon Asfalto	Bajocian	Callovian	NA	188	62	60	NA	152	NA	NA	NA	NA	NA	NA	Approximately the same size as Piatnitzkysaurus based on incomplete limb bones (MEF-PV 1690, 1672; Rauhut, 2005)		0	0	MPEF, Museo Paleontológico Egidio Feruglio, Trelew, Argentina
322	Confuciusornis_sanctus	Confuciusornis_sanctus	Theropoda	Avialae	Avialae	Yixian	Late_Barremian	Early_Aptian	56	NA	NA	5.1	62.4	NA	67	NA	NA	NA	NA	54	de Ricqles et al. 2003, near-maximal-sized indivdual by comparison to data in Chiappe et al. 2008; (MOR 1063/NGMC 98-8-2)		0	0	MOR, Museum of the Rockies, Bozeman, Montana, USA	MOR 1063
323	Confuciusornis_feducciai	not	Theropoda	Avialae	Avialae	Yixian	Late_Barremian	Early_Aptian	59	NA	6.7	NA	66.24	NA	78.5	NA	NA	NA	NA	73	Zhang et al 2009	adult	0	0	Dalian Natural Museum	D2454
324	Confuciusornis_dui	Confuciusornis_dui	Theropoda	Avialae	Avialae	Yixian	Late_Barremian	Early_Aptian	35	NA	NA	NA	39.36	NA	42	NA	NA	NA	NA	37	Hou et al. 1999		0	0
325	Confuciusornis_suniae	not	Theropoda	Avialae	Avialae	Yixian	Late_Barremian	Early_Aptian	45	NA	NA	NA	52.8	NA	51	NA	NA	NA	NA	44	Hou et al. 1997		0	0
326	Confuciusornis_jianchangensis	not	Theropoda	Avialae	Avialae	Jiufotang	Aptian	Aptian	42	NA	NA	NA	45.12	NA	NA	NA	NA	NA	NA	NA	Li et al 2010		0	0
327	Cruxicheiros_newmanorum	not	Theropoda	basal_theropod	basal_theropod	Chipping Norton Limestone	Early_Bathonian	Early_Bathonian	NA	NA	NA	NA	NA	NA	NA	NA	NA	NA	NA	NA	Benson & Radley 2009		0	0	WARWCM, Warwick Museum Service, Warwick, UK	WARMS G15770
328	Cryolophosaurus_ellioti	Cryolophosaurus	Theropoda	basal_theropod	basal_theropod	Hanson	Sinemurian	Pliensbachian	769	185	NA	NA	NA	NA	NA	NA	NA	NA	NA	NA	Smith et al., 2007		0	0	FMNH, Field Museum of Natural History, Chicago, USA	FMNH PR1821
329	Dalingheornis_liwei	not	Theropoda	Avialae	Avialae	Yixian	Late_Barremian	Early_Aptian	10.5	NA	1.1	NA	13.536	NA	12.1	NA	NA	NA	NA	11.1	Zhang et al 2006; CNU VB2005001		1	0	CNU, Capital Normal University, Beijing, China	CNU VB2005001
330	Dapingfangornis_sentisorhinus	not	Theropoda	Avialae	Avialae	Jiufotang	Aptian	Aptian	23	NA	NA	2.3	27.84	NA	24	NA	NA	NA	NA	25.5	Li et al 2006; LPM 00039		0	0	LPM, Liaoning Paleontological Museum	LPM 00039
331	Daspletosaurus_torosus	Daspletosaurus	Theropoda	Tyrannosauroidea	Tyrannosauroidea	Oldman	Campanian	Campanian	1030	390	108.3	NA	897	NA	NA	NA	NA	NA	NA	NA	Russell 1970; and MTC; AMNH 5438		0	0	AMNH, American Museum of Natural History, New York, USA	AMNH 5438
332	Daspletosaurus_torosus	not	Theropoda	Tyrannosauroidea	Tyrannosauroidea	Oldman	Campanian	Campanian	NA	NA	NA	NA	NA	NA	357	NA	NA	NA	NA	175	NMC 8506 (PJC)		0	0	NMC, National Museums of Canada, Ottawa, Canada	NMC 8506
333	Daspletosaurus_torosus	not	Theropoda	Tyrannosauroidea	Tyrannosauroidea		Campanian	Campanian	655	226	NA	NA	706.56	NA	225	NA	NA	NA	NA	96	Russell 1970; NMC 11315		0	0	NMC, National Museums of Canada, Ottawa, Canada	NMC 11315
334	Daspletosaurus_torosus	not	Theropoda	Tyrannosauroidea	Tyrannosauroidea		Campanian	Campanian	1000	415	NA	NA	NA	NA	NA	NA	NA	NA	NA	NA	Russell 1970; UA 11		0	0	UA	UA 11
335	Deinocheirus_mirificus	Deinonychus	Theropoda	Ornithomimosauria	Ornithomimosauria	Nemegt	Late_Campanian	Early_Maastrichtian	NA	NA	NA	NA	NA	NA	938	290	NA	NA	168	630	Osmolska & Roniewicz 1970		0	0	ZPAL, Institute of Paleobiology of the Polish Academy of Sciences, Warsaw, Poland	ZPAL MgD-I/6
336	Deinonychus_antirrhopus	not	Theropoda	Dromaeosauridae	Dromaeosauridae	Cloverly	Aptian	Albian	335	116	37.8	32.1	364	101.5	254	NA	NA	NA	NA	192	MCZ 4371 (MTC); Ostrom 1969, 1976		0	0	MCZ, Museum of Comparative Zoology, Harvard Unviersity, Cambridge, Massachusetts, USA	MCZ 4371
337	Deinonychus_antirrhopus	not	Theropoda	Dromaeosauridae	Dromaeosauridae	Cloverly	Aptian	Albian	NA	NA	NA	NA	NA	NA	227	NA	NA	NA	NA	172	Ostrom (1969); AMNH 3015; McII from YPM 5208 (scaled down by 5%)		0	0	AMNH, American Museum of Natural History, New York, USA	AMNH 3015
338	Deltadromeus_agilis	not	Theropoda	Ceratosauria	Ceratosauria	Baharije Formation; Kem Kem Beds, lower unit	Early_Cenomanian	Early_Cenomanian	740	191	55.1	63.6	700	NA	328	NA	NA	NA	NA	NA	SGM-Din 2 (MTC); Sereno et al., 1996		0	0	SGM	SGM-Din 2
339	Didactylornis_jii	not	Theropoda	Avialae	Avialae	Jiufotang	Aptian	Aptian	80	NA	NA	10	88	NA	131	NA	NA	NA	NA	133	Yuan 2008		0	0	CDPC, Changzhou Dinosaur Park of China	CDPC-02-08-001
340	Dilong_paradoxus	Dilong	Theropoda	basal_coelurosaur	basal_coelurosaur	Yixian	Late_Barremian	Early_Aptian	179	NA	NA	18.7	203	NA	90.4	NA	10.3	NA	NA	NA	IVPP V14243 (CS,RBJB)	juvenile, but possibly approaching maturity according to Xu et al. (2004)	1	0	IVPP, Institute of Vertebrate Paleontology and Paleoanthropology, Beijing, China	IVPP V14243
341	Dilong_paradoxus	not	Theropoda	Tyrannosauroidea	Tyrannosauroidea	Yixian	Late_Barremian	Early_Aptian	179	NA	NA	18.7	203	NA	90.4	NA	10.3	NA	NA	NA	IVPP V14243 (CS,RBJB)	juvenile, but possibly approaching maturity according to Xu et al. (2004)	1	0	IVPP, Institute of Vertebrate Paleontology and Paleoanthropology, Beijing, China	IVPP V14243
342	Dilophosaurus_sinensis	D_sinensis	Theropoda	basal_theropod	basal_theropod	Lufeng	Hettangian	Sinemurian	590	220	NA	NA	495	175	302	125	NA	NA	80	175	LDM-LCA 10		0	0	LDM, Lufeng Dinosaur Museu, China	LDM-LCA 10
343	Dilophosaurus_wetherilli	Dilophosaurus	Theropoda	basal_theropod	basal_theropod	Kayenta	Sinemurian	Pliensbachian	610	185	NA	NA	550	141	NA	NA	NA	NA	60	180	UCMP 77270 (RBJB)		0	0	UCMP, University of California Museum of Paleontology, Berkeley, California, USA	UCMP 77270
344	Dilophosaurus_wetherilli	not	Theropoda	basal_theropod	basal_theropod	Kayenta	Sinemurian	Pliensbachian	557	173	NA	NA	530	NA	270	NA	NA	NA	NA	192	UCMP 37302 (MTC); Welles 1983		0	0	UCMP, University of California Museum of Paleontology, Berkeley, California, USA	UCMP 37302
345	Dracovenator_regenti	not	Theropoda	basal_theropod	basal_theropod	Upper Elliot	Hettangian	Sinemurian	NA	NA	NA	NA	NA	NA	NA	NA	NA	NA	NA	NA	Yates 2005; Premaxillary body (75 mm) approximately as long as in Dilophosaurus		0	0	BPI, Bernard Price Institute, Witswatersrand University, Johannesburg, South Africa
346	Dromaeosauroides_bornholmensis	not	Theropoda	Dromaeosauridae	Dromaeosauridae	Jydegaard	Late_Berriasian	Late_Berriasian	NA	NA	NA	NA	NA	NA	NA	NA	NA	NA	NA	NA	isolated tooth; Christiansen & Bonde 2003		0	0
347	Dromaeosaurus_albertensis	Dromaeosaurus	Theropoda	Dromaeosauridae	Dromaeosauridae	Judith River/Dinosaur Park	Campanian	Campanian	NA	NA	NA	NA	NA	NA	NA	NA	NA	NA	NA	NA	Skull length (240 mm) 1.4 times that of Velociraptor (170 mm) (Colbert & Russell 1969; Currie 1995) (scale up femoral length).		0	0
348	Dryptosaurus_aquilunguis	Dryptosaurus	Theropoda	Tyrannosauroidea	Tyrannosauroidea	New Egypt	Late_Maastrichtian	Late_Maastrichtian	800	274	92	81	759	260	300	137	NA	NA	NA	NA	ANSP 9995 (RBJB); Brusatte et al. 2011		0	0	ANSP, Academy of Natural Sciences, Philadelphia	ANSP 9995
349	Dubreuillosaurus_valesdunensis	Dubreuillosaurus	Theropoda	Megalosauroidea	Megalosauroidea	Calcaires de Caen	Bathonian	Bathonian	NA	NA	NA	NA	NA	NA	NA	NA	NA	NA	NA	NA	Similar size to Eustreptospondylus	juvenile	1	0	MNHN, Musee Nationale d'Histoire Naturelle, Paris, France	MNHN 1998-13
350	Duriavenator_hesperis	Duriavenator	Theropoda	Megalosauroidea	Megalosauroidea	Upper Inferior Oolite	Late_Bajocian	Late_Bajocian	NA	NA	NA	NA	NA	NA	NA	NA	NA	NA	NA	NA	Skull material only (Waldman 1974; Benson 2008); slightly smaller than Afrovenator		0	0	BMNH, Natural History Museum, London, United Kingdom	BMNH R332
351	Ekrixinatosaurus_novasi	Ekrixinatosaurus	Theropoda	Ceratosauria	Ceratosauria	Candeleros	Early_Cenomanian	Early_Cenomanian	770	295	97	89	694	256	NA	NA	NA	NA	NA	NA	MUCPv-294; Calvo et al. 2004; Juarez et al. 2011		0	0	MUCP, Museo Argentino de Ciencas Naturales, Universidad Nacional del Comahue, Argentina	MUCPv-294
352	Elaphrosaurus_bambergi	Elaphrosaurus	Theropoda	Ceratosauria	Ceratosauria	Tendaguru	Late_Kimmeridgian	Tithonian	529	167	45	59	608	155	NA	NA	NA	NA	NA	NA	HMN Gr. S. 38-44 (MTC); Janensch 1925		0	0	MB, Museum für Naturkunde, Berlin, Germany
353	Elmisaurus_rarus	Elmisaurus	Theropoda	Oviraptorosauria	Oviraptorosauria	Nemegt	Late_Campanian	Early_Maastrichtian	NA	NA	NA	NA	NA	NA	NA	NA	NA	NA	NA	NA	tarsometatarsus only; ZPAL MgD-I/172 (MTC); Osmolska 1981		0	0	ZPAL, Institute of Paleobiology of the Polish Academy of Sciences, Warsaw, Poland	ZPAL MgD-I/172
354	Elopteryx_nopcsai	not	Theropoda	Troodontidae	Troodontidae	Sinpetru	Maastrichtian	Maastrichtian	NA	57	17	16	NA	NA	NA	NA	NA	NA	NA	NA	proximal femur and distal tibiotarsus only; Kessler et al. 2005		0	0	BMNH, Natural History Museum, London, United Kingdom	BMNH A PAL.1234, BMNH A PAL. 1235
355	Elsornis_keni	Elsornis	Theropoda	Avialae	Avialae	Djadokhta	Late_Campanian	Late_Campanian	NA	NA	NA	NA	NA	NA	77.3	NA	7	NA	NA	60.5	Chiappe et al 2007; MPD-b 100/201	flightless bird	0	0	MPD, Mongolian Palaeontological Centre Ulaan Baatar, Mongolia	MPD-b 100/201
356	Enaliornis	Enaliornis	Theropoda	Avialae	Avialae	Gault	Late_Albian	Late_Albian	NA	NA	NA	NA	NA	NA	NA	NA	NA	NA	NA	NA	three speices, all based on tarsometatarsi		0	0
357	Enantiophoenix_electrophyla	not	Theropoda	Avialae	Avialae		Early_Cenomanian	Cenomanian	NA	NA	NA	NA	NA	NA	NA	NA	NA	NA	NA	NA	Cau & Arduini 2008		0	0	MSNM, Museo di Storia Naturale di Milano, Italy	MSNM V3882a and b
358	Enantiornis_leali	not	Theropoda	Avialae	Avialae	Lecho	Early_Maastrichtian	Early_Maastrichtian	NA	NA	NA	NA	NA	NA	26.9	NA	NA	NA	NA	NA	Walker & Dyke 2009; coracoid, scapula and humerus; PVL 4035 (holotype, although slightly larger individuals are known)		0	0	PVL, Fundación-Instituto Miguel Lillo, Universidad Nacional de Tucumán, Tucumán, Argentina	PVL 4035
359	Enigmosaurus_mongoliensis	Enigmosaurus	Theropoda	Therizinosauria	Therizinosauria	Bayan Shireh	Cenomanian	Turonian	NA	NA	NA	NA	NA	NA	NA	NA	NA	NA	NA	NA	Measured from Clark et al. (2004); femoral length estimated from pubis, scaled down from N. graffami		0	0	GIN, Geological Institute, Mongolian Academy of Sciences, Ulaan Baatar, Mongolia	PST GIN AN MNP 100/84
360	Eocarcharia_dinops	Eocarcharia	Theropoda	Allosauroidea	Allosauroidea	Elrhaz	Aptian	Albian	NA	NA	NA	NA	NA	NA	NA	NA	NA	NA	NA	NA	About half the linear dimensions of Giganotosaurus (Sereno & Brusatte, 2008)		0	0	MNN, Musée National du Niger, Niamey, Republic of Niger	MNN GAD2
361	Eocathayornis_walkeri	Eocathayornis	Theropoda	Avialae	Avialae	Jiufotang	Aptian	Aptian	NA	NA	NA	NA	NA	NA	23.5	NA	2.3	NA	NA	25.6	Zhou 2002; IVPP V10916		0	0	IVPP, Institute of Vertebrate Paleontology and Paleoanthropology, Beijing, China	IVPP V10916
362	Eoconfuciusornis_zhengi	Eoconfuciusornis	Theropoda	Avialae	Avialae	Dabeigou	Hauterivian	Barremian	34	NA	NA	3.5	38.4	NA	32	NA	NA	NA	NA	32	Zhang et al. 2008; IVPP V11977	nearly adult	0	0	IVPP, Institute of Vertebrate Paleontology and Paleoanthropology, Beijing, China	IVPP V11977
363	Eoenantiornis_buhleri	Eoenantiornis	Theropoda	Avialae	Avialae	Yixian	Late_Barremian	Early_Aptian	26.5	NA	NA	3	29.76	NA	29.5	NA	NA	NA	NA	28.7	Hou et al 1999; Zhou et al 2005; IVPP V11537, femoral ap diameter measured from figure		0	0	IVPP, Institute of Vertebrate Paleontology and Paleoanthropology, Beijing, China	IVPP V11537
364	Eolalulavis_hoyasi	Eoalulavis	Theropoda	Avialae	Avialae	La Huérguina	Late_Barremian	Late_Barremian	NA	NA	NA	2.35	NA	NA	26.2	NA	NA	NA	NA	29	Sanz et al 1996; LH 13500; measured from figure		0	0	LH, Las Hoyas	LH 13500
365	Eoraptor_lunensis	Eoraptor	Theropoda	basal_theropod	basal_theropod	Ischigualasto	Carnian	Carnian	154	62	12.7	19.6	161.5	55	85	NA	NA	NA	NA	61	PVSJ 512 (MTC); Martinez et al. 2011		0	0	PVSJ, Instituto y Museo de Ciencias Naturales, Universidad Nacional de San Juan, Argentina	PVSJ 512
366	Eodromaeus_murphi	not	Theropoda	basal_theropod	basal_theropod	Ischigualasto	Carnian	Carnian	160	NA	NA	NA	165	NA	85	NA	NA	NA	NA	66	Martinez et al. 2011; PVSJ 562; "highly crushed" (S. brusatte, pers. comm. 5 December 2011)- so estimated from Eoraptor		0	0	PVSJ, Instituto y Museo de Ciencias Naturales, Universidad Nacional de San Juan, Argentina	PVSJ 562
367	Eotyrannus_lengi	Eotyrannus	Theropoda	Tyrannosauroidea	Tyrannosauroidea	Wessex	Barremian	Barremian	NA	NA	NA	NA	NA	NA	235	NA	NA	NA	NA	NA	MIWG 1997.550 (RBJB); Hutt et al. 2001	juvenile	1	0	MIWG, Dinosaur Isle Museum of Isle of Wight Geology, Sandown, UK	MIWG 1997.550
368	Epidendrosaurus_ningchengensis	not	Theropoda	Avialae	Avialae	Daohugou	Bathonian	Bathonian	16.2	NA	NA	NA	18.9	NA	17.1	NA	NA	NA	NA	15	Zhang et al. 2002	extreme juvenile	1	0	IVPP, Institute of Vertebrate Paleontology and Paleoanthropology, Beijing, China	IVPP V12653
369	Epidexipteryx_hui	Epidexipteryx	Theropoda	Avialae	Avialae	Daohugou	Bathonian	Bathonian	51	NA	4.6	NA	63	NA	50	NA	NA	NA	NA	39	Zhang et al. 2008		0	0	IVPP, Institute of Vertebrate Paleontology and Paleoanthropology, Beijing, China	IVPP V15471
370	Erectopus_superbus	not	Theropoda	Allosauroidea	Allosauroidea	La PenthiËve Beds	Early_Albian	Early_Albian	480	175	54	52	NA	NA	NA	NA	NA	NA	NA	NA	MNHN specimen; Allain 2005		0	0	MNHN, Musee Nationale d'Histoire Naturelle, Paris, France	MNHN
371	Erliansaurus_bellamanus	Erliansaurus	Theropoda	Therizinosauria	Therizinosauria	Iren Dabasu	Campanian	Maastrichtian	412	NA	50	43	373	NA	276	NA	NA	NA	NA	220	Xu et al. 2002b; LH V 0002 (Long Hao Geologic and Paleontological Research Center, Department of Land Resources of Nei Mongol, Hohhot)		0	0	LH, Long Hao Geologic and Paleontological Research Center, Department of Land Resources of Nei Mongol, Hohhot, China	LH V 0002
372	Erlikosaurus_andrewsi	Erlikosaurus	Theropoda	Therizinosauria	Therizinosauria	Bayan Shireh	Cenomanian	Turonian	NA	NA	NA	NA	NA	NA	300	NA	NA	NA	NA	NA	Perle 1981; skull length = 272		0	0	GIN, Geological Institute, Mongolian Academy of Sciences, Ulaan Baatar, Mongolia	GIN 100/111
373	Eshanosaurus_deguchiianus	not	Theropoda	Therizinosauria	Therizinosauria	?	NA	NA	NA	NA	NA	NA	NA	NA	NA	NA	NA	NA	NA	NA	partial mandible with teeth, age possibly incorrect; Xu et al. 2001; Barrett 2009		0	0	IVPP, Institute of Vertebrate Paleontology and Paleoanthropology, Beijing, China	IVPP V11579
374	Eustreptospondylus_oxoniensis	Eustreptospondylus	Theropoda	Megalosauroidea	Megalosauroidea	Oxford Clay	Late_Callovian	Late_Callovian	510	188	56.2	56.1	495	146	231	NA	NA	NA	NA	130	OUMNH J.13558 (MTC, RBJB); Sadleir et al., 2008	juvenile	1	0	OUMNH, Oxford University Museum of Natural History, Oxford, UK	OUMNH J.13558
375	Falcarius_utahensis	Falcarius	Theropoda	Therizinosauria	Therizinosauria	Cedar Mountain-Yellow Cat	Barremian	Barremian	340	110	35.6	38.5	355	NA	NA	NA	NA	NA	NA	NA	UMNH VP 12361 (femoral circumference: Serjoscha ("Yoshi") Evers pers. comm. 15 December 2011); other measurements, UMNH VP 12363, 12368, 14540 (RBJB); Zanno, 2010	bonebed	0	0	UMNH, University of Utah Museum of Natural History, Salt Lake City, Utah, USA	UMNH VP 12361
376	Fukuiraptor_kitadaniensis	Fukuiraptor	Theropoda	Allosauroidea	Allosauroidea	Kitadani	Barremian	Barremian	507	164	NA	NA	NA	NA	230	NA	NA	NA	NA	152	Azuma & Currie 2000; Currie & Azuma 2006; femur is FPDM-V97122	bonebed, juvenile	1	1	FPDM, Fukui Prefectural Dinosaur Museum, Fukui, Japan	FPDM-V97122
377	Gallimimus_bullatus	Gallimimus	Theropoda	Ornithomimosauria	Ornithomimosauria	Nemegt	Late_Campanian	Early_Maastrichtian	680	207.5	59.2	63.1	703	191.5	NA	NA	NA	NA	NA	NA	ROM 21704 (cast of Zpal specimen) (MTC); Osmólska et al. 1972		0	0	ZPAL, Institute of Paleobiology of the Polish Academy of Sciences, Warsaw, Poland
378	Gallimimus_bullatus	not	Theropoda	Ornithomimosauria	Ornithomimosauria	Nemegt	Late_Campanian	Early_Maastrichtian	665	205	62	NA	710.4	NA	530	NA	NA	NA	NA	350	Osmolska et al 1972; MPC-D100/11		0	0	MPC	MPC-D100/11
379	Gallimimus_bullatus	not	Theropoda	Ornithomimosauria	Ornithomimosauria	Nemegt	Late_Campanian	Early_Maastrichtian	395	128	NA	NA	412	NA	NA	NA	NA	NA	NA	NA	MPC-D 100/52 (NC)		0	0	MPC	MPC-D 100/52
380	Gallimimus_bullatus	not	Theropoda	Ornithomimosauria	Ornithomimosauria	Nemegt	Late_Campanian	Early_Maastrichtian	392	NA	NA	NA	408	NA	NA	NA	NA	NA	NA	NA	MPC-D 100/14 (NC)		0	0	MPC	MPC-D 100/14
381	Gansus_yumensis	Gansus	Theropoda	Avialae	Avialae	Xiagou	Aptian	Aptian	31	NA	NA	3	61.44	NA	48	NA	NA	NA	NA	51	You et al. 2006a; composite of CAGS-IG-04-CM-003 and CAGS-IG-04-CM-001 similarly-sized individuals		0	1	CAGS, Chinese Academy of Geological Sciences, Institute of Geology, Beijing, China	CAGS-IG-04-CM-001; CAGS-IG-04-CM-003
382	Gargantuavis_philoinos	not	Theropoda	Avialae	Avialae	Grés a Reptiles/Marnes Rouges Inférieures	Late_Campanian	Early_Maastrichtian	NA	148	NA	NA	NA	NA	NA	NA	NA	NA	NA	NA	Buffetaut & Le Loeuff 1998; Musée des Dinosaures MDE-A08		0	0	MDE, Esperaza Dinosaur Museum, Espéraza, France	MDE-A08
383	Garudimimus_brevipes	Garudimimus	Theropoda	Ornithomimosauria	Ornithomimosauria	Bayan Shireh	Cenomanian	Turonian	371	NA	36	36	388	NA	NA	NA	NA	NA	NA	NA	MPC-D 100/13 (NC); Kobayashi & Barsbold 2005a; MPC-D 100/13		0	0	GIN, Geological Institute, Mongolian Academy of Sciences, Ulaan Baatar, Mongolia	GIN 100/13
384	Garudimimus_brevipes	not	Theropoda	Ornithomimosauria	Ornithomimosauria	Bayan Shireh	Cenomanian	Turonian	499	NA	NA	46	484	NA	NA	NA	NA	NA	NA	NA	Holtz 1994		0	0
385	Gasosaurus_constructus	not	Theropoda	basal_theropod	basal_theropod	Xiashaximiao	Bajocian	Callovian	499	NA	NA	NA	381	NA	245	NA	NA	NA	NA	NA	Dong & Tang 1985; IVPP V7264		0	0	IVPP, Institute of Vertebrate Paleontology and Paleoanthropology, Beijing, China	IVPP V7264
386	Genusaurus_sisteronis	Genusaurus	Theropoda	Ceratosauria	Ceratosauria	sands of Bevons	Albian	Albian	390	114	NA	NA	NA	90	NA	NA	NA	NA	NA	NA	MNHN Bev-1 (MTC, RBJB); Accarie et al. 1995		0	0	MNHN, Musee Nationale d'Histoire Naturelle, Paris, France	MNHN Bev-1
387	Genyodectes_serus	Genyodectes	Theropoda	Ceratosauria	Ceratosauria	Cerro Barcino	Aptian	Aptian	NA	NA	NA	NA	NA	NA	NA	NA	NA	NA	NA	NA	premaxilla, dentary and partial maxilla; Rauhut 2004b		0	0	MLP, Museo de La Plata, La Plata, Argentina	MLP 26–39
388	Giganotosaurus_carolinii	Giganotosaurus	Theropoda	Allosauroidea	Allosauroidea	Candeleros	Early_Cenomanian	Early_Cenomanian	1320	525	174.6	152.4	990	485	NA	NA	NA	NA	NA	NA	MUCPv-Ch 1 (MTC, RBJB)		0	0	MUCPv-Ch, El Chocon, Argentina	MUCPv-Ch 1
389	Gigantoraptor_erlianensis	Gigantoraptor	Theropoda	Oviraptorosauria	Oviraptorosauria	Iren Dabasu	Campanian	Maastrichtian	1100	349	NA	NA	1180	NA	735	NA	NA	NA	NA	636	Xu et al. 2007		0	0	LH, Long Hao Geologic and Paleontological Research Center, Department of Land Resources of Nei Mongol, Hohhot, China	LH V0011
390	Gobipteryx_minuta	Gobipteryx	Theropoda	Avialae	Avialae	Barun Goyot/Djadochta	Campanian	Campanian	36	NA	2.7	NA	57.6	NA	44	NA	3.3	NA	NA	43	Elżanowski 1974; partial skull and mandible; Elżanowski 1981, embryonic skeleton; Kurochkin 1996 (holotype of 'Nanantius valifanovi', PIN 4492-1), maximum proximal width of tibiotarsus = 54	juvenile or subadult	1	0	PIN, Paleontological Institute, Russian Academy of Sciences, Moscow, Russia	PIN 4492-1
391	Gojirasaurus_quayi	not	Theropoda	basal_theropod	basal_theropod	Bull Canyon	Norian	Norian	NA	NA	NA	NA	469	NA	NA	NA	NA	NA	NA	NA	Carpenter 1997		0	0	UCM, University of Colorado Museum, Boulder, Colorado	UCM 47721
392	Gorgosaurus_libratus	Gorgosaurus	Theropoda	Tyrannosauroidea	Tyrannosauroidea	Judith River/Dinosaur Park/Oldman	Campanian	Campanian	1040	378	NA	NA	1000	NA	324	NA	NA	NA	NA	156	NMC 2120 (holotype); Lambe 1917, Galton 1974, Holtz 1994, Erickson et al. 2004		0	0	NMC, National Museums of Canada, Ottawa, Canada	NMC 2120
393	Graciliraptor_lujiatunensis	Graciliraptor	Theropoda	Dromaeosauridae	Dromaeosauridae	Yixian	Late_Barremian	Early_Aptian	NA	27	7.5	7.1	NA	NA	105	NA	NA	NA	NA	86	IVPP V13474 (CS); Xu & Wang 2004; Turner et al. 2007; IVPP V13474		0	0	IVPP, Institute of Vertebrate Paleontology and Paleoanthropology, Beijing, China	IVPP V13474
394	Graculavus	not	Theropoda	Avialae	Avialae	Hornerstown	Late_Maastrichtian	Late_Maastrichtian	NA	NA	NA	NA	NA	NA	NA	NA	NA	NA	NA	NA	two species based on humeri		0	0
395	Guaibasaurus_candelariensis	not	Theropoda	basal_theropod	basal_theropod	Caturrita	Norian	Norian	268	NA	23	24	229	NA	131	NA	NA	NA	NA	NA	Bonaparte et al. 1999; Langer et al. 2011; MCN-PV 2355; UFRGS PV0725T (larger specimen-used measurements)		0	0	UFRGS, Instituto de Geociências, Universidade Federal do Rio Grande do Sul, Porto Alegre, Brazil	UFRGS PV0725T
396	Guanlong_wucaii	Guanlong	Theropoda	basal_coelurosaur	basal_coelurosaur	Shishugou	Oxfordian	Oxfordian	408	104	NA	NA	389	NA	212	NA	NA	NA	NA	159	IVPP V14531 (J. Choiniere pers. comm. 20 Nov 2011); and measured from Xu et al. (2006)		0	0	IVPP, Institute of Vertebrate Paleontology and Paleoanthropology, Beijing, China	IVPP V14531
397	Guanlong_wucaii	not	Theropoda	Tyrannosauroidea	Tyrannosauroidea	Shishugou	Oxfordian	Oxfordian	408	104	NA	NA	389	NA	212	NA	NA	NA	NA	159	IVPP V14531 (J. Choiniere pers. comm. 20 Nov 2011); and measured from Xu et al. (2006)		0	0	IVPP, Institute of Vertebrate Paleontology and Paleoanthropology, Beijing, China	IVPP V14531
398	Gurilynia_nessovi	not	Theropoda	Avialae	Avialae	Nemegt	Late_Campanian	Early_Maastrichtian	NA	NA	NA	NA	NA	NA	NA	NA	NA	NA	NA	NA	Kurochkin 1999; fragmentary pectoral limb bones, PIN 4499-1		0	0	PIN, Paleontological Institute, Russian Academy of Sciences, Moscow, Russia	PIN 4499-1
399	Hagryphus_giganteus	Hagryphus	Theropoda	Oviraptorosauria	Oviraptorosauria	Kaiparowits	Late_Campanian	Late_Campanian	NA	NA	NA	NA	NA	NA	NA	NA	NA	NA	NA	NA	hand only; Zanno & Sampson 2005		0	0	UMNH, University of Utah Museum of Natural History, Salt Lake City, Utah, USA	UMNH VP 12765
400	Halimornis_thompsoni	not	Theropoda	Avialae	Avialae	Mooreville Chalk	Early_Campanian	Campanian	NA	NA	NA	NA	NA	NA	NA	NA	NA	NA	NA	NA	Chiappe et al 2002; D2K 035; forelimb fragments, vertebrae		0	0	D2K, Discovery 2000, Birmingham, USA	D2K 035
401	Haplocheirus_sollers	Haplocheirus	Theropoda	Alvarezsauroidea	Alvarezsauroidea	Shishugou	Oxfordian	Oxfordian	214	NA	17.48	21.59	269	NA	104	41	10.9	10.2	32	86	IVPP V15988 (CS); Choiniere et al. 2010; IVPP V15988		0	0	IVPP, Institute of Vertebrate Paleontology and Paleoanthropology, Beijing, China	IVPP V15988
402	Harpymimus_okladnikovi	Harpymimus	Theropoda	Ornithomimosauria	Ornithomimosauria	Khuren Dukh	Albian	Late_Albian	NA	NA	NA	NA	NA	NA	294	NA	NA	NA	NA	217	Kobayashi & Barsbold, 2005b; GIN 100/29; metatarsal II length (310 mm) slightly greater than Anserimimus (299 mm);		0	0	GIN, Geological Institute, Mongolian Academy of Sciences, Ulaan Baatar, Mongolia	GIN 100/29
403	Herrerasaurus_ischigualastensis	Herrerasaurus	Theropoda	basal_theropod	basal_theropod	Ischigualasto	Carnian	Carnian	482	169.5	55.1	54.4	415	136	NA	NA	NA	NA	NA	NA	PVL 2566 (MTC); Novas 1993		0	0	PVL, Fundación-Instituto Miguel Lillo, Universidad Nacional de Tucumán, Tucumán, Argentina	PVL 2566
404	Herrerasaurus_ischigualastensis	not	Theropoda	basal_theropod	basal_theropod	Ischigualasto	Carnian	Carnian	354	NA	NA	NA	318	NA	181.6	NA	NA	NA	NA	153	PVSJ 373		0	0	PVSJ, Instituto y Museo de Ciencias Naturales, Universidad Nacional de San Juan, Argentina	PVSJ 373
405	Hesperonychus_elizabethae	Hesperonychus	Theropoda	Dromaeosauridae	Dromaeosauridae	Dinosaur Park	Late_Campanian	Late_Campanian	NA	NA	NA	NA	NA	NA	NA	NA	NA	NA	NA	NA	Longrich & Currie 2009; pelvis only		0	0	UALVP, University of Alberta Laboratory for Vertebrate Palaeontology, Edmonton, Canada	UALVP 48778
406	Hesperornis_regalis	not	Theropoda	Avialae	Avialae		Coniacian	Campanian	98	NA	22	19.2	316	NA	152	NA	NA	NA	NA	NA	Marsh 1872; YPM 1206 (holotype)		0	0	YPM, Yale Peabody Museum, New Haven, Connecticut, USA	YPM 1206
407	Hexing_qingyi	Hexing	Theropoda	Ornithomimosauria	Ornithomimosauria	Yixian	Coniacian	Santonian	135	NA	NA	NA	NA	NA	90	NA	NA	NA	NA	76	Jin et al. 2012; JLUM-JZ07b1		0	0	JLUM, Geological Museum of the Jilin University, Changchun, China	JLUM-JZ07b1
408	Hesperornis_crassipes	Hesperornis	Theropoda	Avialae	Avialae		Coniacian	Santonian	51	NA	21	21	NA	NA	NA	NA	NA	NA	NA	NA	Marsh 1880; YPM 1474 (holotype)		0	0	YPM, Yale Peabody Museum, New Haven, Connecticut, USA	YPM 1474
409	Heyuannia_huangi	Heyuannia	Theropoda	Oviraptorosauria	Oviraptorosauria	Dalangshan	Maastrichtian	Maastrichtian	255	NA	26	NA	320	NA	NA	NA	NA	NA	NA	NA	Lü 2004, unpublished PhD thesis; HYMV1-1		0	0	HYMV, Heyuan Museum, China	HYMV1-1
410	Hongshanornis_longicresta	Hongshanornis	Theropoda	Avialae	Avialae	Yixian	Late_Barremian	Early_Aptian	22	NA	NA	1.9	36.48	NA	26	NA	NA	NA	NA	22	Zhou et al 2006; IVPP V14533	adult	0	0	IVPP, Institute of Vertebrate Paleontology and Paleoanthropology, Beijing, China	IVPP V14533
411	Horezmavis	not	Theropoda	Avialae	Avialae		NA	NA	NA	NA	NA	NA	NA	NA	NA	NA	NA	NA	NA	NA	Nessov & Borkin 1983; in Russian, no figures		0	0
412	Huaxiagnathus_orientalis	Huixagnathus	Theropoda	basal_coelurosaur	basal_coelurosaur	Yixian	Late_Barremian	Early_Aptian	164	NA	NA	24	162	NA	89	NA	NA	NA	NA	53	Measured from Hwang et al. (2004); CAGS-IG02-301 (Chinese Academy of Geological Sciences, Beijing)		0	0	CAGS, Chinese Academy of Geological Sciences, Institute of Geology, Beijing, China	CAGS-IG02-301
413	Hulsanpes_perlei	not	Theropoda	basal_coelurosaur	basal_coelurosaur	Barun Goyot	Campanian	Campanian	NA	NA	NA	NA	NA	NA	NA	NA	NA	NA	NA	NA	Osmolska 1982; right metatarsus and phalanx II-1		0	0	ZPAL, Institute of Paleobiology of the Polish Academy of Sciences, Warsaw, Poland	ZPAL MgD-I/173
414	Huoshanornis_huji	not	Theropoda	Avialae	Avialae	Jiufotang	Aptian	Aptian	21	NA	NA	1.8	25.92	NA	22	NA	NA	NA	NA	23	Wang et al. 2010		0	0	Dalian Natural Museum	D2126
415	Iberomesornis_romerali	Iberomesornis	Theropoda	Avialae	Avialae	La Huérguina	Late_Barremian	Late_Barremian	16.4	NA	NA	1.5	20	NA	17.6	NA	NA	NA	NA	18.2	Sanz & Bonaparte 1992; Sereno 2000; LH022R	probably adult'	0	0	LH, Las Hoyas	LH022R
416	Iaceornis_marshi	not	Theropoda	Avialae	Avialae		Coniacian	Santonian	NA	NA	NA	NA	NA	NA	NA	NA	NA	NA	NA	NA	Clarke 2004, YPM 1734, partial postcranium		0	0	YPM, Yale Peabody Museum, New Haven, Connecticut, USA	YPM 1734
417	Ichthyornis_dispar	Ichthyornis	Theropoda	Avialae	Avialae		Turonian	Santonian	30.5	NA	2.5	3	NA	NA	58	NA	4.8	3	NA	59	Marsh 1880; YPM 1450 (holotype); the holotype of Ichthyornis victor (=I. dispar; Clarke 2004) is larger (humerus length = 72 mm), but does not preserve a femur		0	0	YPM, Yale Peabody Museum, New Haven, Connecticut, USA	YPM 1450
418	IGM100_1128	IGM100/1126	Theropoda	Troodontidae	Troodontidae		Campanian	Campanian	99	22	NA	NA	124	NA	NA	NA	NA	NA	NA	NA	IGM 100/1128 (JNC)		0	0	IGM, Institute of Geology, Ulaan Baatar, Mongolia	IGM 100/1128
419	IGM100_1323	IGM100/1323	Theropoda	Troodontidae	Troodontidae		Campanian	Campanian	70	NA	NA	NA	97	NA	NA	NA	NA	NA	NA	NA	IGM 100/1323 (JNC)		0	0	IGM, Institute of Geology, Ulaan Baatar, Mongolia	IGM 100/1323
420	IGM100_44	IGM100/44	Theropoda	Troodontidae	Troodontidae		Late_Albian	Early_Cenomanian	NA	NA	NA	NA	NA	NA	NA	NA	NA	NA	NA	NA	Measured by J. N. Choiniere		0	0	IGM, Institute of Geology, Ulaan Baatar, Mongolia	IGM 100/44
421	Iliosuchus_incognitus	not	Theropoda	basal_theropod	basal_theropod	Taynton Limestone	Bathonian	Bathonian	NA	NA	NA	NA	NA	NA	NA	NA	NA	NA	NA	NA	Benson 2009; partial ilium	juvenile?	1	0	OUMNH, Oxford University Museum of Natural History, Oxford, UK	Benson 2009
422	Ilokelesia_aguadagrandensis	Ilokelesia	Theropoda	Ceratosauria	Ceratosauria	Huincul	Late_Cenomanian	Turonian	NA	NA	NA	NA	NA	NA	NA	NA	NA	NA	NA	NA	Coria & Salgado 1998; fragmentary skull and vertebrae, phalanges		0	0	MCF-PVPH, Museo "Carmen Funes", Plaza Huincul, Neuquen Province, Argentina	MCF PVHP-35
423	Incisivosaurus_gauthieri	Incisivosaurus	Theropoda	Oviraptorosauria	Oviraptorosauria	Yixian	Late_Barremian	Early_Aptian	NA	NA	NA	NA	NA	NA	NA	NA	NA	NA	NA	NA	Skull length (110 mm; Balanoff et al. 2009) subequal to Caudipteryx.		0	0	IVPP, Institute of Vertebrate Paleontology and Paleoanthropology, Beijing, China	IVPP V13326
424	Indosaurus_matleyi	Indosaurus	Theropoda	Ceratosauria	Ceratosauria	Infratrappean Formation; 'Carnosaur bed'	Maastrichtian	Maastrichtian	NA	NA	NA	NA	NA	NA	NA	NA	NA	NA	NA	NA	a partial braincase; Huene & Matley 1933; Chatterjee 1978; Carrano & Sampson 2008		0	0	GSI, Geological Survey of India, Kolkata (Calcutta), India	GSI K27/565
425	Indosuchus_raptorius	not	Theropoda	Ceratosauria	Ceratosauria	Infratrappean Formation	Maastrichtian	Maastrichtian	NA	NA	NA	NA	NA	NA	NA	NA	NA	NA	NA	NA	two partial braincases [now lost]; Huene & Matley 1933; Chatterjee 1978; Carrano & Sampson 2008		0	0		[lost]
426	Ingenia_yanshini	Ingenia	Theropoda	Oviraptorosauria	Oviraptorosauria	Barun Goyot	Campanian	Campanian	235	84	27	NA	303	NA	139	NA	NA	NA	NA	95	MPD-D 100/31 or 100/32 (NEC); Barsbold 1986; Holtz 1994; PST GIN AN MNR 100/30		0	0	MPD, Mongolian Palaeontological Centre Ulaan Baatar, Mongolia
427	Irritator_challengeri	Irritator	Theropoda	Megalosauroidea	Megalosauroidea	Santana	Albian	Albian	NA	NA	NA	NA	NA	NA	NA	NA	NA	NA	NA	NA	partial skull only; Martill et al. 1996; Sues et al. 2002		0	0	SMNS, Staatliches Museum für Naturkunde, Stuttgart, Germany	SMNS 58022
428	Itemirus_medullaris	not	Theropoda	Dromaeosauridae	Dromaeosauridae	Bissekty	Turonian	Late_Turonian	NA	NA	NA	NA	NA	NA	NA	NA	NA	NA	NA	NA	Kurzanov 1976; braincase		0	0	PIN, Paleontological Institute, Russian Academy of Sciences, Moscow, Russia	PIN 327/699
429	Jeholornis_prima	Jeholornis	Theropoda	Avialae	Avialae	Jiufotang	Aptian	Aptian	75	NA	NA	9.4	84.48	NA	110	NA	NA	NA	NA	106	Zhou & Zhang 2002; IVPP V13274		0	0	IVPP, Institute of Vertebrate Paleontology and Paleoanthropology, Beijing, China	IVPP 13274
430	Jianchangornis_microdonta	Jianchangornis	Theropoda	Avialae	Avialae	Jiufotang	Aptian	Aptian	60	NA	NA	6	72.96	NA	76	NA	NA	NA	NA	80	Zhou et al. 2009	subadult	1	0	IVPP, Institute of Vertebrate Paleontology and Paleoanthropology, Beijing, China	IVPP V16708
431	Jibeinia_luanhera	not	Theropoda	Avialae	Avialae	Yixian	Late_Barremian	Early_Aptian	22.2	NA	1.9	NA	26.88	NA	23.3	NA	NA	NA	NA	24.2	Hou 1997		0	0
432	Jinfengopteryx_elegans	Jinfengopteryx	Theropoda	Troodontidae	Troodontidae	Qiaotou	Early_Cretaceous	Early_Cretaceous	70	NA	NA	7.5	101	NA	49	NA	NA	NA	NA	42	Ji et al., 2005; anteroposterior femoral shaft thickness measured from figure; CAGS-IG-04-0801		0	0	CAGS, Chinese Academy of Geological Sciences, Institute of Geology, Beijing, China	CAGS-IG-04-0801
433	Jinzhouornis_zhangjiyingia	Jinzhouornis_zhangjiyingia	Theropoda	Avialae	Avialae	Yixian	Late_Barremian	Early_Aptian	NA	NA	NA	NA	NA	NA	NA	NA	NA	NA	NA	NA			0	0
434	Jixiangornis_orientalis	Jixianornis	Theropoda	Avialae	Avialae	Yixian	Late_Barremian	Early_Aptian	71.9	NA	NA	7.1	83.2	NA	112	NA	NA	NA	NA	103.4	Ji et al. 2002; CDPC-02-04-001		0	0	CDPC, Changzhou Dinosaur Park of China	CDPC-02-04-001
435	Judinornis_nogontsavensis	not	Theropoda	Avialae	Avialae		Late_Campanian	Early_Maastrichtian	NA	NA	NA	NA	NA	NA	NA	NA	NA	NA	NA	NA	Nessov & Borkin 1983; in Russian, no figures		0	0
436	Juravenator_starki	not	Theropoda	basal_coelurosaur	basal_coelurosaur	Painten	Late_Kimmeridgian	Late_Kimmeridgian	52	NA	NA	6	58	NA	27	NA	NA	NA	NA	19	Gohlich & Chiappe 2006	juvenile	1	0	JME, Jura Museum, Eichstaatt	JME Sch 200
437	Kaijiangosaurus_lini	not	Theropoda	basal_theropod	basal_theropod	Xiashaximiao	Bajocian	Callovian	400	NA	NA	NA	NA	NA	NA	NA	NA	NA	NA	NA	He 1984; CCG 20020—possibly a chimaera (OWM Rauhut pers. comm. 2009)		0	0	CCG, Chengdu College of Geology, Chengdu, China	CCG 20020
438	Kakuru_kujani	not	Theropoda	basal_theropod	basal_theropod	Marree	Aptian	Aptian	NA	NA	NA	NA	NA	NA	NA	NA	NA	NA	NA	NA	distal tibia; Molnar & Pledge 1980		0	0	SAM, South Australian Museum	SAM P17926
439	Kelmayisaurus_petrolicus	not	Theropoda	Allosauroidea	Allosauroidea	Lianmugin	Late_Aptian	Albian	NA	NA	NA	NA	NA	NA	NA	NA	NA	NA	NA	NA	maxilla and dentary (523 mm long); Dong 1973; Brusatte et al. 2011		0	0	IVPP, Institute of Vertebrate Paleontology and Paleoanthropology, Beijing, China	IVPP V.4022
440	Khaan_mckennai	Khaan	Theropoda	Oviraptorosauria	Oviraptorosauria	Djadokhta	Late_Campanian	Late_Campanian	140	72	NA	NA	154	NA	88	NA	NA	NA	NA	69	IGM 100/1127 (J. Choiniere pers. comm. 20 Nov 2011; estimated from 50% exposed femoral midshaft); and measured from Clark et al. 2001; IGM 100/1127 (holotype)		0	0	IGM, Institute of Geology, Ulaan Baatar, Mongolia	IGM 100/1127
441	Kinnareemimus	not	Theropoda	Ornithomimosauria	Ornithomimosauria	Sao Khua	Barremian	Aptian	NA	NA	NA	NA	254	NA	NA	NA	NA	NA	NA	NA	Buffetaut et al. 2009	juvenile, bonebed	1	1	PW	PW5A-100
442	Qiupalong_henanensis	not	Theropoda	Ornithomimosauria	Ornithomimosauria	Qiupa-'late Late Cretaceous	Campanian	Maastrichtian	NA	NA	NA	NA	384	NA	NA	NA	NA	NA	NA	NA	Xu et al. 2010; HGM 41HIII-0106		0	0	HGM, Henan Geological Museum, Zhengzhou, Henan Province, China	HGM 41HIII-0106
443	Kizylkumavis_cretacea	not	Theropoda	Avialae	Avialae		NA	NA	NA	NA	NA	NA	NA	NA	NA	NA	NA	NA	NA	NA	Nessov 1984; in Russian, no figures		0	0
444	Kryptops_palaios	not	Theropoda	Ceratosauria	Ceratosauria	Elrhaz	Aptian	Albian	NA	NA	NA	NA	NA	NA	NA	NA	NA	NA	NA	NA	partial maxilla only; Sereno & Brusatte 2008; Carrano et al. 2012		0	0	MNN, Musée National du Niger, Niamey, Republic of Niger	MNN GAD1
445	Kuszholia	not	Theropoda	Avialae	Avialae		NA	NA	NA	NA	NA	NA	NA	NA	NA	NA	NA	NA	NA	NA	Vertebra		0	0
446	Labocania_anomala	not	Theropoda	Tyrannosauroidea	Tyrannosauroidea	La Bocana Roja	Campanian	Campanian	NA	NA	NA	NA	NA	NA	NA	NA	NA	NA	NA	NA	skeletal fragments; Molnar 1974		0	0	LACM, Los Angeles County Museum, California, USA	LACM 20877
447	Laevisuchus_indicus	Laevisuchus	Theropoda	Ceratosauria	Ceratosauria	Lameta	Maastrichtian	Maastrichtian	NA	NA	NA	NA	NA	NA	NA	NA	NA	NA	NA	NA	3 cervicals and 1 dorsal vertebrae; Huene & Matley 1933		0	0	GSI, Geological Survey of India, Kolkata (Calcutta), India	GSI K20/614, K20/613, K27/696
448	Lametasaurus_indicus	not	Theropoda	Ceratosauria	Ceratosauria	Lameta	Maastrichtian	Maastrichtian	NA	NA	NA	NA	580	355	NA	NA	NA	NA	NA	NA	Matley 1924		0	0
449	Lectavis_bretincola	not	Theropoda	Avialae	Avialae	Lecho	Early_Maastrichtian	Early_Maastrichtian	NA	NA	NA	NA	NA	NA	NA	NA	NA	NA	NA	NA	Chiappe 1993; PVL 4021, tarsometatarsus, proximal width 15, distal width 14.3		0	0	PVL, Fundación-Instituto Miguel Lillo, Universidad Nacional de Tucumán, Tucumán, Argentina	PVL 4021
450	Lenesornis_maltshavskyi	not	Theropoda	Avialae	Avialae		NA	NA	NA	NA	NA	NA	NA	NA	NA	NA	NA	NA	NA	NA	partial synsacrum		0	0
450.5	Leptorhynchos	Leptorhynchos	Theropoda	Oviraptorosauria	Oviraptorosauria	Dinosaur Park	Late_Campanian	Late_Campanian	NA	NA	NA	NA	NA	NA	NA	NA	NA	NA	NA	NA	ROM 781, tarsometatarsus		0	0	ROM, Royal Ontario Museum, Toronto, Canada	ROM 781
451	Leshansaurus_qianweiensis	Leshansaurus	Theropoda	Megalosauroidea	Megalosauroidea	Shangshaximiao	Oxfordian	Early_Kimmeridgian	600	NA	74	NA	580	NA	NA	NA	NA	NA	NA	NA	Li et al. 2009; femoral mediolateral shaft width measured from figure; QW 200701		0	0	QW, Giant Buddha Temple Museum, Leshan, China	QW 200701
452	Liaoningornis_longiditris	Liaoningornis	Theropoda	Avialae	Avialae	Yixian	Late_Barremian	Early_Aptian	27	NA	2.35	NA	32.2	NA	NA	NA	NA	NA	NA	NA	Hou 1997; O'Connor 2012; IVPP V11303	unknown ontogenetic stage	0	0	IVPP, Institute of Vertebrate Paleontology and Paleoanthropology, Beijing, China	IVPP V11303
453	Ligabueino_andesi	not	Theropoda	Ceratosauria	Ceratosauria	La Amarga	Barremian	Early_Aptian	64	15	5.2	NA	NA	NA	NA	NA	NA	NA	NA	NA	MACN-N 42 (DE); Bonaparte 1996; MACN-N 42; anteroposterior femoral diameter estimated based on proportions of Masiakasaurus	juvenile	1	0	MACN, Museo Argentino de Ciencias Naturales, Buenos Aires, Argentina	MACN-N 42
454	Liliensternus_liliensterni	Liliensternus	Theropoda	basal_theropod	basal_theropod	Trossingen	Rhaetian	Rhaetian	424	110	31.1	37.8	414.5	101	200	NA	NA	NA	NA	150	Huene 1934; HMN R1291(larger individual)		0	0	MB, Museum für Naturkunde, Berlin, Germany	MB R1291
455	Limenavis_patagonica	Limenavis	Theropoda	Avialae	Avialae	Allen	Late_Campanian	Early_Maastrichtian	NA	NA	NA	NA	NA	NA	NA	NA	NA	NA	NA	NA	Clarke & Chiappe 2001; pectoral limb fragments		0	0
456	Limusaurus_inextricabilis	Limusaurus	Theropoda	Ceratosauria	Ceratosauria	Shishugou	Oxfordian	Oxfordian	210	NA	NA	20	239.04	NA	85	NA	NA	NA	NA	45	IVPP V 15923 (JNC); Xu et al. 2009; femoral anteroposterior shaft diameter measured from figure; femoral mediolateral diameter estimated based on proportions of Masiakasaurus		0	0	IVPP, Institute of Vertebrate Paleontology and Paleoanthropology, Beijing, China	IVPP V 15923
457	Linheraptor_exquisitus	not	Theropoda	Dromaeosauridae	Dromaeosauridae	Wulansuhai	Campanian	Campanian	225	NA	NA	NA	255	NA	157	NA	NA	NA	NA	106	IVPP V16923 (JNC)		0	0	IVPP, Institute of Vertebrate Paleontology and Paleoanthropology, Beijing, China	IVPP V16923
458	Lonchodytes_estesi	not	Theropoda	Avialae	Avialae	Lance	Late_Maastrichtian	Late_Maastrichtian	NA	NA	NA	NA	NA	NA	NA	NA	NA	NA	NA	NA	Brodkorb 1963; distal tarsometatarsus only, maximum width = 12.5 mm		0	0
459	Longchengornis_sanyanensis	not	Theropoda	Avialae	Avialae	Jiufotang	Aptian	Aptian	26	NA	2.6	NA	32.64	NA	27.6	NA	12	NA	NA	29	Hou 1997; IVPP V10530; measured from figure		0	0	IVPP, Institute of Vertebrate Paleontology and Paleoanthropology, Beijing, China	IVPP V10530
460	Longipteryx_chaoyangensis	Longipteryx	Theropoda	Avialae	Avialae	Jiufotang	Aptian	Aptian	30	NA	NA	3.2	28.896	NA	43	NA	NA	NA	NA	45	Zhang et al. 2001; Zhou et al. 2006; O'Connor et al. 2011		0	0	IVPP, Institute of Vertebrate Paleontology and Paleoanthropology, Beijing, China	IVPP V12325
461	Longirostravis_hani	Longirostravis	Theropoda	Avialae	Avialae	Yixian	Late_Barremian	Early_Aptian	20	NA	1.8	NA	24.096	NA	24	NA	NA	NA	NA	25	Hou et al 2004; O'Connor et al. 2011		0	0	IVPP, Institute of Vertebrate Paleontology and Paleoanthropology, Beijing, China	IVPP V11309
462	Lophostropheus_airlensis	not	Theropoda	basal_theropod	basal_theropod	Moon-Airel	Rhaetian	Hettangian	NA	NA	NA	NA	NA	NA	NA	NA	NA	NA	NA	NA	fragmentary pubis and ilium, plus vertebrae; Larsonneur & Lapparent 1966; Ezcurra & Cuny 2007		0	0
463	Lourinhanosaurus_antunesi	not	Theropoda	Allosauroidea	Allosauroidea	Farta Pao	Late_Kimmeridgian	Early_Tithonian	430	161	50	46	NA	155	NA	NA	NA	NA	NA	NA	ML 370		0	0	ML, Lourinha Museum, Lourinha, Portugal	ML 370
464	Luanchuanraptor_henanensis	not	Theropoda	Dromaeosauridae	Dromaeosauridae	Qiupa-'late Late Cretaceous	Campanian	Maastrichtian	NA	NA	NA	NA	NA	NA	174	NA	NA	NA	NA	NA	measured from figures in Lü et al. 2007		0	0	HGM, Henan Geological Museum	HGM, 41HIII-0100
465	Magnosaurus_nethercombensis	Magnosaurus	Theropoda	Megalosauroidea	Megalosauroidea	Middle Inferior Oolite	Early_Bajocian	Early_Bajocian	NA	NA	NA	NA	NA	NA	NA	NA	NA	NA	NA	NA	Benson, 2010b (estimated from Piatnitzkysaurus tibia)		0	0	OUMNH, Oxford University Museum of Natural History, Oxford, UK	OUMNH J.12143
466	Mahakala_omnogovae	Makhala	Theropoda	Dromaeosauridae	Dromaeosauridae	Djadokhta	Late_Campanian	Late_Campanian	79	19.93	6	NA	110	NA	37.5	NA	NA	NA	NA	36	Butler et al. 2009; Turner et al. 2011; IGM 100/1033		0	0	IGM, Institute of Geology, Ulaan Baatar, Mongolia	IGM 100/1033
467	Majungasaurus_crenatissimus	Majungasaurus	Theropoda	Ceratosauria	Ceratosauria	Maevarano Formation	Maastrichtian	Maastrichtian	NA	323	NA	NA	NA	218	NA	NA	NA	NA	NA	NA	Estimated from FMNH PR 2278 in Carrano (2007)		0	0	FMNH, Field Museum of Natural History, Chicago, U.S.A
468	Majungasaurus_crenatissimus	not	Theropoda	Ceratosauria	Ceratosauria	Maevarano Formation	Maastrichtian	Maastrichtian	NA	NA	NA	NA	NA	NA	207	NA	NA	NA	NA	55	Birch & Carrano 2012; FMNH PR 2836		0	0	FMNH, Field Museum of Natural History, Chicago, U.S.A
469	Mapusaurus_roseae	Mapusaurus	Theropoda	Allosauroidea	Allosauroidea	Huincul	Late_Cenomanian	Turonian	1300	455	NA	NA	NA	NA	300	NA	NA	NA	NA	NA	Coria & Currie 2006	bonebed	0	1	MCF-PVPH, Museo "Carmen Funes", Plaza Huincul, Neuquen Province, Argentina	MCF-PVPH-108
470	Marshosaurus_bicentesimus	Marshosaurus	Theropoda	Megalosauroidea	Megalosauroidea	Morrison	Kimmeridgian	Tithonian	NA	NA	NA	NA	NA	NA	NA	NA	NA	NA	NA	NA	Pubis length (420 mm; UMNH VP 6387) slightly shorter than Piatnitzkysaurus		0	0	UMNH, DMNH, CM	UMNH VP 6387
471	Martinavis	not	Theropoda	Avialae	Avialae		Late_Campanian	Early_Maastrichtian	NA	NA	NA	NA	NA	NA	NA	NA	NA	NA	NA	NA			0	0
472	Martinavis	not	Theropoda	Avialae	Avialae		Maastrichtian	Maastrichtian	NA	NA	NA	NA	NA	NA	NA	NA	NA	NA	NA	NA			0	0
473	Masiakasaurus_knopfleri	Masiakasaurus	Theropoda	Ceratosauria	Ceratosauria	Maevarano	Maastrichtian	Maastrichtian	202	65	18	18.3	205	NA	NA	NA	NA	NA	NA	NA	Carrano et al. 2002, 2011; largest femur: UA 8684	bonebed	0	1	UA, Université d'Antananarive, Antananarivo, Madagascar	UA 8684
474	Megalosaurus_bucklandii	Megalosaurus	Theropoda	Megalosauroidea	Megalosauroidea	Taynton Limestone	Bathonian	Bathonian	830	310	NA	NA	660	238	388	191	NA	NA	NA	NA	Benson 2009, 2010: multiple different specimens from Stonesfield	bonebed'	0	1	BMNH, Natural History Museum, London, United Kingdom
475	Megaraptor_namunhuaiquii	Megaraptor	Theropoda	Allosauroidea	Allosauroidea	Portezuelo	Late_Turonian	Early_Coniacian	NA	NA	NA	NA	NA	NA	NA	NA	NA	NA	NA	283	Novas 1998		0	0	MCF-PVPH, Museo "Carmen Funes", Plaza Huincul, Neuquen Province, Argentina	MCF-PVPH 79
476	Megaraptor_namunhuaiquii	not	Theropoda	Allosauroidea	Allosauroidea	Portezuelo	Late_Turonian	Early_Coniacian	NA	NA	NA	NA	NA	NA	NA	NA	NA	NA	NA	243	Calvo et al 2004; MUCPv 341 (JNC, RBJB)		0	0	MUCP, Museo Argentino de Ciencas Naturales, Universidad Nacional del Comahue, Argentina	MUCPv 341
477	Mei_long	Mei	Theropoda	Troodontidae	Troodontidae	Yixian	Late_Barremian	Early_Aptian	77	20.7	6	NA	100.5	NA	43.6	NA	3.6	2.8	NA	39	IVPP V12733 (CS); Xu & Norell 2004; IVPP V12733		0	0	IVPP, Institute of Vertebrate Paleontology and Paleoanthropology, Beijing, China	IVPP V12733
478	Metriacanthosaurus_parkeri	Metriacanthosaurus	Theropoda	Allosauroidea	Allosauroidea	Oxford Clay	Early_Oxfordian	Early_Oxfordian	850	296	NA	NA	NA	NA	NA	NA	NA	NA	NA	NA	OUMNH J.12144 (MTC, RBJB)		0	0	OUMNH, Oxford University Museum of Natural History, Oxford, UK	OUMNH J.12144
479	Microraptor_gui	Microraptor_gui	Theropoda	Dromaeosauridae	Dromaeosauridae	Jiufotang	Aptian	Aptian	106	NA	NA	7.8	128.64	NA	88	NA	NA	NA	NA	79	IVPP V13352 (JNC); Xu et al. 2003; femoral anteroposterior shaft diameter measured from figure		0	0	IVPP, Institute of Vertebrate Paleontology and Paleoanthropology, Beijing, China	IVPP V13352
480	Microraptor_zhaoianus	Microraptor_zhaoianus	Theropoda	Dromaeosauridae	Dromaeosauridae	Jiufotang	Aptian	Aptian	75	NA	4.3	5.1	90.24	NA	62	NA	NA	NA	NA	48	Xu et al 2000; Hwang et al. 2002; CAGS 20-7-004 (largest relatively complete complete specimen); ilium and femoral ap shaft diameter from CAGS 20-8-001 (similar size)		0	0	CAGS, Chinese Academy of Geological Sciences, Institute of Geology, Beijing, China	CAGS 20-7-004, 001
481	Microvenator_celer	Microvenator	Theropoda	Oviraptorosauria	Oviraptorosauria	Cloverly	Aptian	Albian	124	37.5	10.7	11.2	NA	37.3	81.5	NA	NA	NA	NA	76	Makovicky & Sues 1998; AMNH 3041	juvenile	1	0	AMNH, American Museum of Natural History, New York, USA	AMNH 3041
482	Mirischia_asymmetrica	not	Theropoda	basal_coelurosaur	basal_coelurosaur	Santana	Albian	Albian	165	NA	12.1	14.7	NA	NA	NA	NA	NA	NA	NA	NA	Martill et al. 2000; Naish et al. 2004; SMNK 2349 PAL		0	0	SMNK, Staatliches Museum für Naturkunde Karlsruhe, Germany	SMNK 2349 PAL
483	Monolophosaurus_jiangi	Monolophosaurus	Theropoda	basal_theropod	basal_theropod	Shishugou	Callovian	Callovian	NA	NA	NA	NA	NA	NA	NA	NA	NA	NA	NA	NA	Zhao & Currie, 1994; Zhao et al., 2010; femoral length scaled down from 'D.' sinensis by comparing the pubes.		0	0	IVPP, Institute of Vertebrate Paleontology and Paleoanthropology, Beijing, China	IVPP 84019
484	Mononykus_olecranus	Mononykus	Theropoda	Alvarezsauroidea	Alvarezsauroidea	Nemegt	Late_Campanian	Early_Maastrichtian	139	38.5	10.3	11.5	168	35.5	37	NA	NA	NA	NA	18.2	Perle et al. 1994; Longrich & Currie 2009a; Choniere et al. 2010; GIN 107/6		0	0	GIN, Geological Institute, Mongolian Academy of Sciences, Ulaan Baatar, Mongolia	GIN 107/6
485	Nanantius_eos	not	Theropoda	Avialae	Avialae	Toolebuc	Albian	Albian	NA	NA	NA	NA	NA	NA	NA	NA	NA	NA	NA	NA	Molnar 1986; QM F12992; left tibiotarsus		0	0	QM, Queensland Museum, Brisbane, Australia	QM F12992
486	Nanshiungosaurus_brevispinus	Nanshiungosaurus	Theropoda	Therizinosauria	Therizinosauria	Nanxiong	Campanian	Maastrichtian	NA	NA	NA	NA	NA	NA	NA	NA	NA	NA	NA	NA	mainly vertebrae, partial pelvis figured without scale; Dong 1979		0	0	NIGP	NIGP V.4731
487	Nanshiungosaurus_bohlini	not	Theropoda	Therizinosauria	Therizinosauria		Barremian	Aptian	NA	NA	NA	NA	NA	NA	NA	NA	NA	NA	NA	NA	Dong & Yu 1997; IVPP V.11116		0	0	IVPP, Institute of Vertebrate Paleontology and Paleoanthropology, Beijing, China	IVPP V.11116
488	Nedcolbertia_justinhoffmani	not	Theropoda	basal_coelurosaur	basal_coelurosaur	Cedar Mountain-Yellow Cat	Barremian	Barremian	144.8	NA	18.2	NA	198.9	NA	NA	NA	NA	NA	NA	NA	TMP 96.90.2 (cast of CEUM 5071); Kirkland et al. 1998		0	0	TMP, Royal Tyrrell Museum of Paleontology, Drumheller, Canada	TMP 96.90.2
489	Neimongosaurus_yangi	Neimongosaurus	Theropoda	Therizinosauria	Therizinosauria	Iren Dabasu	Campanian	Maastrichtian	366	NA	45	NA	310	NA	222	NA	NA	NA	NA	180	Zhang et al. 2001; femoral shaft mediolateral diameter measured from figure; LH V0001 (Long Hao Geologic Paleontological Research Center, Hohot, China)		0	0	LH, Long Hao Geologic and Paleontological Research Center, Department of Land Resources of Nei Mongol, Hohhot, China	LH V0001
490	Nemegtomaia_barsboldi	Nemegtomaia	Theropoda	Oviraptorosauria	Oviraptorosauria	Nemegt	Late_Campanian	Early_Maastrichtian	NA	NA	NA	NA	NA	NA	NA	NA	NA	NA	NA	NA	Lu et al. 2004; GIN 100/2112		0	0	GIN, Geological Institute, Mongolian Academy of Sciences, Ulaan Baatar, Mongolia	GIN 100/2112
491	Neogaeornis_wetzeli	not	Theropoda	Avialae	Avialae	Quiriquina	Early_Campanian	Late_Maastrichtian	NA	NA	NA	NA	NA	NA	NA	NA	NA	NA	NA	NA	Olson 1992; GPMK 123; tarsometatarsus		0	0	GPMK	GPMK 123
492	Neovenator_salerii	Neovenator	Theropoda	Allosauroidea	Allosauroidea	Wessex	Barremian	Barremian	730	273	90	76	680	227	NA	NA	NA	NA	NA	NA	BMNH R10001, MIWG 6348 (single individual, two institutions); Brusatte et al., 2008		0	0	MIWG, Dinosaur Isle Museum of Isle of Wight Geology, Sandown, UK
493	Neuquenornis_volans	Neuquenornis	Theropoda	Avialae	Avialae	Bajo de la Carpa	Santonian	Santonian	NA	NA	NA	4.8	84.192	NA	NA	NA	4.6	NA	NA	70.5	Chiappe & Calvo 1994; Chiappe 1996		0	0	MUCP, Museo Argentino de Ciencas Naturales, Universidad Nacional del Comahue, Argentina	MUCPv-142
494	Neuquenraptor_argentinus	not	Theropoda	Dromaeosauridae	Dromaeosauridae	Portezuelo	Late_Turonian	Early_Coniacian	265	NA	28	26.5	NA	NA	NA	NA	NA	NA	NA	NA	measured from figures in Novas & Pol 2005; MCF PVPH 77		0	0	MCF-PVPH, Museo "Carmen Funes", Plaza Huincul, Neuquen Province, Argentina	MCF PVPH 77
495	Noasaurus_leali	Noasaurus	Theropoda	Ceratosauria	Ceratosauria	Lecho	Early_Maastrichtian	Early_Maastrichtian	NA	NA	NA	NA	NA	NA	NA	NA	NA	NA	NA	NA	metatarsus similar length to Masiakasaurus; Bonaparte & Powell 1980		0	0	PVL, Fundación-Instituto Miguel Lillo, Universidad Nacional de Tucumán, Tucumán, Argentina	PVL 4061
496	Noguerornis_gonzalezi	not	Theropoda	Avialae	Avialae	La Pedrera de Rúbies	Late_Berriasian	Early_Barremian	NA	NA	NA	NA	NA	NA	23	NA	NA	NA	NA	23	Lacasa Ruiz 1989; LP.1702 P, a partial skeleton (humeri, radii, one ulna, three metacarpals, one rib, three vertebrae, furcula, and feather impressions)		0	0	LP, collection from “La Pedrera,” Institut d’Estudis Ilerdencs, Lleida, Spain	LP.1702 P
497	Nomingia_gobiensis	not	Theropoda	Oviraptorosauria	Oviraptorosauria	Nemegt	Late_Campanian	Early_Maastrichtian	285	82	NA	NA	355	NA	NA	NA	NA	NA	NA	NA	MPC-D 100/119 (DE & NC)		0	0	MPC	MPC-D 100/119
498	Nothronychus_graffami	Nothronychus_graffami	Theropoda	Therizinosauria	Therizinosauria	Tropic Shale	Late_Cenomanian	Turonian	696	289	121	NA	650	NA	424	NA	NA	NA	NA	275	UMNH VP 16420 (femoral circumference from Serjoscha ("Yoshi") Evers, pers. comm. 15 December 2011); Zanno et al. 2009; UMNH VP 16420		0	0	UMNH, University of Utah Museum of Natural History, Salt Lake City, Utah, USA	UMNH VP 16420
499	Nothronychus_mckinleyi	Nothronychus_mckinleyi	Theropoda	Therizinosauria	Therizinosauria	Moreno Hill	Turonian	Turonian	NA	NA	NA	NA	631	NA	418	NA	NA	NA	NA	257	Kirkland & Wolfe 2001; MSM P-2117; tibia slightly shorter than N. graffami.		0	0	MSM, Paleontological collections of Mesa Southwest Museum, Mesa, Arizona	MSM P-2117
500	Nqwebasaurus_thwazi	Nqwebasaurus	Theropoda	Ornithomimosauria	Ornithomimosauria	Kirkwood	Berriasian	Valanginian	118	NA	NA	12	140.7	NA	58.5	NA	NA	NA	NA	44.2	De Klerk et al. 2000; femoral shaft anteroposterior diameter measured from figure; AM 6040	probably an immature individual	1	0	AM, Albany Museum, Grahamstown, South Africa	AM 6040
501	Nuthetes_destructor	not	Theropoda	Dromaeosauridae	Dromaeosauridae	Lulworth	Berriasian	Berriasian	NA	NA	NA	NA	NA	NA	NA	NA	NA	NA	NA	NA	dentaries; Milner 2002		0	0
502	Omnivoropteryx_sinousaorum	not	Theropoda	Avialae	Avialae	Jiufotang	Aptian	Aptian	61	NA	NA	4.8	64.32	NA	100	NA	NA	NA	NA	NA	Czerkas & Ji 2002; CAGS02-IG-gausa-3/DM 609		0	0	CAGS, Chinese Academy of Geological Sciences, Institute of Geology, Beijing, China	CAGS02-IG-gausa-3/DM 609
503	Orkoraptor_burkei	not	Theropoda	Allosauroidea	Allosauroidea	Pari Aike	Early_Maastrichtian	Early_Maastrichtian	NA	NA	NA	NA	NA	NA	NA	NA	NA	NA	NA	NA	skull fragments, vertebrae, partial tibia; Novas et al. 2008		0	0	MPM, Museo Padre Molina, Río Gallegos, Santa Cruz	MPM-Pv 3457
504	Ornitholestes_hermanni	Ornitholestes	Theropoda	basal_coelurosaur	basal_coelurosaur	Morrison	Kimmeridgian	Tithonian	NA	58	NA	NA	162	42	132	NA	NA	NA	NA	81	AMNH 619 (JNC); Carpenter et al. 2005		0	0	AMNH, American Museum of Natural History, New York, USA	AMNH 619
505	Ornithomimus_edmontonicus	Ornithomimus	Theropoda	Ornithomimosauria	Ornithomimosauria		Late_Campanian	Early_Maastrichtian	495	145	47.8	NA	NA	NA	NA	NA	NA	NA	NA	NA	MTC measurements: AMNH 5884		0	0	AMNH, American Museum of Natural History, New York, USA	AMNH 5884
506	Ornithomimus_edmontonicus	not	Theropoda	Ornithomimosauria	Ornithomimosauria		Late_Campanian	Early_Maastrichtian	435	110	25.3	29.2	456	84	276	NA	NA	NA	NA	190	Russell 1972; ROM 851 (PJC, NC, MTC)		0	0	ROM, Royal Ontario Museum, Toronto, Canada	ROM 851
507	Otogornis_genghisi	Otogornis	Theropoda	Avialae	Avialae	Jingchuan/Yinjinholuo	Hauterivian	Early_Aptian	NA	NA	NA	NA	NA	NA	39.4	NA	3.54	NA	NA	45.5	Hou 1994; IVPP V 9607, forelimb		0	0	IVPP, Institute of Vertebrate Paleontology and Paleoanthropology, Beijing, China	IVPP V 9607
508	Oviraptor_philoceratops	Oviraptor	Theropoda	Oviraptorosauria	Oviraptorosauria	Djadokhta	Late_Campanian	Late_Campanian	NA	NA	NA	NA	NA	NA	NA	NA	NA	NA	NA	NA	AMNH 6517		0	0	AMNH, American Museum of Natural History, New York, USA	AMNH 6517
509	Ozraptor_subotaii	not	Theropoda	basal_coelurosaur	basal_coelurosaur		NA	NA	NA	NA	NA	NA	NA	NA	NA	NA	NA	NA	NA	NA	Long & Molnar 1998; UWA 82469; isolated distal tibia		0	0	UWA	UWA 82469
510	Palintropus_retusus	not	Theropoda	Avialae	Avialae		Late_Maastrichtian	Late_Maastrichtian	NA	NA	NA	NA	NA	NA	NA	NA	NA	NA	NA	NA	Hope 2002; coracoid		0	0	YPM, Yale Peabody Museum, New Haven, Connecticut, USA	YPM 513
511	Parahesperornis_alexi	Parahesperornis	Theropoda	Avialae	Avialae	Niobrara	Coniacian	Santonian	NA	NA	NA	NA	NA	NA	NA	NA	NA	NA	NA	NA	Martin 1984; KUVP 2287; Bell & Everhart 2009; FHSM VP-17312		0	0	FHSM, Fort Hays Sternberg Museum, Fort Hays, Kansas, USA	FHSM VP-17312
512	Paraprotopteryx_gracilis	not	Theropoda	Avialae	Avialae	Yixian	Late_Barremian	Early_Aptian	22.2	NA	NA	1.6	26.3	NA	22.6	NA	NA	NA	NA	22	Zheng et al 2007		0	0	Tianyu Natural Museum STM	STM V001
513	Parvicursor_remotus	Parvicursor	Theropoda	Alvarezsauroidea	Alvarezsauroidea	Barun Goyot	Campanian	Campanian	52.6	NA	3.1	3.3	72.96	NA	NA	NA	NA	NA	NA	NA	Karhu & Rautian 1996; PIN 4487/25		0	0	PIN, Paleontological Institute, Russian Academy of Sciences, Moscow, Russia	PIN 4487/25
514	Pasquiaornis	not	Theropoda	Avialae	Avialae	Belle Fourche	Cenomanian	Cenomanian	NA	NA	NA	NA	NA	NA	NA	NA	NA	NA	NA	NA	two species known from tarsometatarsi		0	0
515	Patagonykus_puertai	Patagonykus	Theropoda	Alvarezsauroidea	Alvarezsauroidea	Portezuelo	Late_Turonian	Early_Coniacian	NA	79	20	23	NA	NA	NA	NA	NA	NA	NA	NA	MCF PVPH-37 (DE); Novas (1997); PVPH-37		0	0	MCF-PVPH, Museo "Carmen Funes", Plaza Huincul, Neuquen Province, Argentina	MCF PVPH-37
516	Patagopteryx_deferrariisi	Patagopteryx	Theropoda	Avialae	Avialae	Bajo de la Carpa	Santonian	Santonian	100	NA	10.2	8	131.52	NA	60	NA	NA	NA	NA	49	Chiappe 2002; MACN-N-11	flightless bird	0	0	MACN, Museo Argentino de Ciencias Naturales, Buenos Aires, Argentina	MACN-N-11
517	Pedopenna_daohugouensis	not	Theropoda	Avialae	Avialae	Daohugou	Bathonian	Bathonian	NA	NA	NA	NA	NA	NA	NA	NA	NA	NA	NA	NA	Xu & Zhang 2005		0	0	IVPP, Institute of Vertebrate Paleontology and Paleoanthropology, Beijing, China	IVPP V12721
518	Pelecanimimus_polyodon	Pelecanimimus	Theropoda	Ornithomimosauria	Ornithomimosauria	La Huérguina	Late_Barremian	Late_Barremian	NA	NA	NA	NA	NA	NA	151	NA	NA	NA	NA	166	front half of skeleton; Perez-Moreno et al. 1994; skull length (165 mm) slightly less than Shenzhousaurus (185 mm)		0	0
519	Pengornis_houi	Pengornis	Theropoda	Avialae	Avialae	Jiufotang	Aptian	Aptian	48	NA	3.9	NA	48.384	NA	64.3	NA	6.2	NA	NA	66.7	Zhou et al 2008; IVPP V15336		0	0	IVPP, Institute of Vertebrate Paleontology and Paleoanthropology, Beijing, China	IVPP V15336
520	Piatnitzkysaurus_floresi	Piatnizkysaurus	Theropoda	Megalosauroidea	Megalosauroidea	Cañadon Asfalto	Bajocian	Callovian	552	245	78	75.3	492	176	285	105	NA	NA	NA	175	PVL 4073 (RBJB); Bonaparte, 1986; (mtIII from MACN CH 895)		0	0	PVL, Fundación-Instituto Miguel Lillo, Universidad Nacional de Tucumán, Tucumán, Argentina	PVL 4073
521	Piksi_barbarulna	not	Theropoda	Avialae	Avialae	Two Medicine-75-76 Ma base don ash beds	Campanian	Campanian	NA	NA	NA	NA	NA	NA	NA	NA	NA	NA	NA	NA	Varicchio 2002; MOR 1113, partial right humerus, partial ulna, and partial radius		0	0	MOR, Museum of the Rockies, Bozeman, Montana, USA	MOR 1113
522	Piveteausaurus_divesensis	Piveaeausaurus	Theropoda	Megalosauroidea	Megalosauroidea	Marnes de Dives	Late_Callovian	Late_Callovian	NA	NA	NA	NA	NA	NA	NA	NA	NA	NA	NA	NA	braincase only; Taquet & Welles 1977; MNHN 1920-7		0	0	MNHN, Musee Nationale d'Histoire Naturelle, Paris, France	MNHN 1920-7
523	Poekilopleuron_bucklandii	not	Theropoda	basal_theropod	basal_theropod	Calcaire de Caen	Bathonian	Bathonian	NA	NA	NA	NA	NA	NA	310	NA	NA	NA	NA	170	Allain & Chure 2002		0	0	Muséum du Caen	Muséum du Caen (destroyed)
524	Potamornis_skutchi	not	Theropoda	Avialae	Avialae	Lance	Late_Maastrichtian	Late_Maastrichtian	NA	NA	NA	NA	NA	NA	NA	NA	NA	NA	NA	NA	Elzanowski et al 2001; UCMP 73103, a quadrate		0	0	UCMP, University of California Museum of Paleontology, Berkeley, California, USA	UCMP 73103
525	Proceratosaurus_bradleyi	Proceratosaurus	Theropoda	Tyrannosauroidea	Tyrannosauroidea	White Limestone	Bathonian	Late_Bathonian	NA	NA	NA	NA	NA	NA	NA	NA	NA	NA	NA	NA	skull only; e.g. Rauhut et al. 2010		0	0	BMNH, Natural History Museum, London, United Kingdom
526	Procompsognathus_triassicus	not	Theropoda	basal_theropod	basal_theropod	Lôwenstein	Norian	Norian	96	23	7.1	9.4	110.4	NA	NA	NA	NA	NA	NA	NA	SMNS 12591 (MTC; circumference measured by P. Vincent 22 Nov 2011); Sereno & Wild 1992		0	0	SMNS, Staatliches Museum für Naturkunde, Stuttgart, Germany	SMNS 12591
527	Protarchaeopteryx_robusta	Protarchaeopteryx	Theropoda	Oviraptorosauria	Oviraptorosauria	Yixian	Late_Barremian	Early_Aptian	122	NA	16	NA	160	NA	88	NA	NA	NA	NA	NA	Ji et al., 1998; NGMC 2125		0	0	NGMC (National Geological Museum of China)	NGMC 2125
528	Protopteryx_fengningensis	Protopteryx	Theropoda	Avialae	Avialae	Dadianzi-equivalent	Late_Hauterivian	Late_Hauterivian	20	NA	1.9	NA	32	NA	27	NA	NA	NA	NA	26.3	Zhang & Zhou 2000; IVPP V11665	juvenile	1	0	IVPP, Institute of Vertebrate Paleontology and Paleoanthropology, Beijing, China	IVPP V 11665
529	Pyroraptor_olympius	not	Theropoda	Dromaeosauridae	Dromaeosauridae		Late_Campanian	Early_Maastrichtian	NA	NA	NA	NA	NA	NA	NA	NA	NA	NA	NA	NA	Allain & Taquet 2000		0	0	MNHN, Musee Nationale d'Histoire Naturelle, Paris, France	MNHN BO001
530	Qiliania_graffini	not	Theropoda	Avialae	Avialae	Xiagou	Aptian	Aptian	24.3	NA	1.3	NA	30.912	NA	NA	NA	NA	NA	NA	NA	Ji et al. 2011; FRDC-IG-05-CM-006 (holotype and slightly more complete)	probably pertain to adult individuals	0	0	FRDC, Fossil Research and Development Center, Gansu, China	FRDC-05-CM-006
531	Rahonavis_ostromi	Rahonavis	Theropoda	Dromaeosauridae	Dromaeosauridae	Maevarano	Maastrichtian	Maastrichtian	86.9	18	5.5	6	118.8	NA	NA	NA	NA	NA	NA	124	UA 8656 (MTC); Forster et al. 1998	adult	0	0	UA, Université d'Antananarive, Antananarivo, Madagascar	UA 8656
532	Rajasaurus_narmadensis	Rajasaurus	Theropoda	Ceratosauria	Ceratosauria	Infratrappean Formation	Maastrichtian	Maastrichtian	NA	NA	NA	NA	NA	NA	NA	NA	NA	NA	NA	NA	Wilson et al. 2003; limb bones mostly fragmentary; mt II (276 mm) slightly lower than in Aucasaurus (290 mm)		0	0	GSI, Geological Survey of India, Kolkata (Calcutta), India
533	Rapaxavis_pani	Rapaxavis	Theropoda	Avialae	Avialae	Jiufotang	Aptian	Aptian	19	NA	NA	1.5	23.5	NA	22	NA	NA	NA	NA	22	Morschauser et al 2009; O'Connor et al 2011	subadult	1	0	DMNH, Dalian Museum of Natural History	DMNH D2522
534	Raptorex_kriegsteini	not	Theropoda	Tyrannosauroidea	Tyrannosauroidea		NA	NA	338	87	24.7	28.2	397	NA	99	NA	NA	NA	NA	52	Sereno et al. 2009	juvenile	1	0
535	Rinchenia_mongoliensis	Rinchenia	Theropoda	Oviraptorosauria	Oviraptorosauria	Nemegt	Late_Campanian	Early_Maastrichtian	305	NA	NA	NA	NA	NA	205	NA	NA	NA	NA	180	IGM 100/42 (PJC); Holtz, 1994 [estimated femur length by comparing ilium length with Ingenia]		0	0	IGM, Institute of Geology, Ulaan Baatar, Mongolia	IGM 100/42
536	Rugops_primus	Rugops	Theropoda	Ceratosauria	Ceratosauria	Echkar	Cenomanian	Cenomanian	NA	NA	NA	NA	NA	NA	NA	NA	NA	NA	NA	NA	partial skull only; Sereno et al. 2004		0	0	MNN, Musée National du Niger, Niamey, Republic of Niger	MNN IGU1
537	Santanaraptor_placidus	not	Theropoda	basal_coelurosaur	basal_coelurosaur	Santana	Early_Albian	Early_Albian	NA	NA	13	NA	NA	NA	NA	NA	NA	NA	NA	NA	Kellner 1999; just ratios, no direct measurements		0	0	MN	MN 4802-V,
538	Sapeornis_chaoyangensis	Sapeornis	Theropoda	Avialae	Avialae	Jiufotang	Aptian	Aptian	79	NA	NA	8.4	81.6	NA	126	NA	NA	NA	NA	122	IVPP V12698 (JNC); Zhou et al 2006; Provini et al 2009		0	0	IVPP, Institute of Vertebrate Paleontology and Paleoanthropology, Beijing, China	IVPP V12698
539	Sarcosaurus_woodi	not	Theropoda	basal_theropod	basal_theropod	Lias	Early_Sinemurian	Early_Sinemurian	321	118	35.9	31.4	NA	NA	NA	NA	NA	NA	NA	NA	BMNH 4840 (MTC)		0	0	BMNH, Natural History Museum, London, United Kingdom	BMNH 4840
540	Saurophaganax_maximus	Saurophaganax	Theropoda	Allosauroidea	Allosauroidea	Morrison	Late_Kimmeridgian	Tithonian	1135	440	150	107	907	NA	NA	NA	NA	NA	NA	NA	Williamson & Chure 1996; many bones preserved, measurements could be obtained		0	0	OMNH, Sam Noble Oklahoma Museum of Natural History, Norman, Oklahoma, USA	OMNH 01123
541	Saurornithoides_mongoliensis	Saurornithoides	Theropoda	Troodontidae	Troodontidae	Djadokhta	Late_Campanian	Late_Campanian	200	64	NA	NA	NA	NA	NA	NA	NA	NA	NA	NA	AMNH 6516 (J. Choiniere pers. comm. 20 Nov 2011); Turner et al. 2007		0	0	AMNH, American Museum of Natural History, New York, USA	AMNH 6516
542	Saurornitholestes_langstoni	Saurornitholestes	Theropoda	Dromaeosauridae	Dromaeosauridae		Campanian	Late_Campanian	212	63	NA	NA	285	63	173	NA	NA	NA	NA	NA	TMP 88.121.39 (PJC); Turner et al. 2007		0	0	TMP, Royal Tyrrell Museum of Paleontology, Drumheller, Canada	TMP 88.121.39
543	Saurornitholestes_robustus	not	Theropoda	Dromaeosauridae	Dromaeosauridae	Kirtland	Late_Campanian	Late_Campanian	NA	NA	NA	NA	NA	NA	NA	NA	NA	NA	NA	NA	Sullivan 2006; SMP VP-1955; left frontal only		0	0	SMP, The State Museum of Pennsylvania, Harrisburg, Pennsylvania, USA	SMP VP-1955
544	Sazavis_prisca	not	Theropoda	Avialae	Avialae	Bissekty	Turonian	Late_Turonian	NA	NA	NA	NA	NA	NA	NA	NA	NA	NA	NA	NA	Nessov 1989 ; PO 3472, partial tibiotarsus		0	0	PO	PO 3472
545	Scansoriopteryx_heilmanni	not	Theropoda	Avialae	Avialae	Yixian	Late_Barremian	Early_Aptian	16.5	NA	NA	NA	19.3	NA	18.5	NA	NA	NA	NA	14.8	Czerkas & Yuan 2002	juvenile	1	0	CAGS, Chinese Academy of Geological Sciences, Institute of Geology, Beijing, China	CAGS02-IG-gausa-lIDM 607
546	Scipionyx_samniticus	not	Theropoda	basal_coelurosaur	basal_coelurosaur		Early_Albian	Early_Albian	37.3	NA	NA	4.8	NA	NA	26.3	NA	NA	NA	NA	17.5	Dal Sasso & Signore 1998	juvenile	1	0
547	Segisaurus_halli	not	Theropoda	basal_theropod	basal_theropod	Navajo Sandstone	Pliensbachian	Toarcian	142.9	NA	NA	NA	163	NA	73	NA	NA	NA	NA	NA	Camp 1936 (UCMP 32101); Carrano et al. 2005		0	0	UCMP, University of California Museum of Paleontology, Berkeley, California, USA	UCMP 32101
548	Segnosaurus_galbinensis	Segnosaurus	Theropoda	Therizinosauria	Therizinosauria	Bayan Shireh	Cenomanian	Turonian	840	NA	155	NA	860	NA	560	NA	NA	NA	NA	335	Perle 1979; hindlimb (GIN 100/82)/ forelimb(100/83)/ pelvis(100/80)	multiple individuals	0	1	GIN, Geological Institute, Mongolian Academy of Sciences, Ulaan Baatar, Mongolia	GIN 100/82
549	Shanag_ashile	Shanag	Theropoda	Dromaeosauridae	Dromaeosauridae	Öösh locality	Berriasian	Hauterivian	NA	NA	NA	NA	NA	NA	NA	NA	NA	NA	NA	NA	maxilla and dentary only; Turner et al., 2007b (estimated from Microraptor zhaoianus)		0	0	IGM, Institute of Geology, Ulaan Baatar, Mongolia	IGM 100/1119
550	Shanweiniao_cooperorum	Shanweiniao	Theropoda	Avialae	Avialae	Yixian	Late_Barremian	Early_Aptian	17.6	NA	1.8	NA	21.792	NA	22.43	NA	NA	NA	NA	22.5	O'Connor et al. 2009, 2011; DNHM 1878	adult	0	0	DNHM, Dalian Museum of Natural History	DNHM 1878
551	Shanyangosaurus_niupanggouensis	not	Theropoda	basal_coelurosaur	basal_coelurosaur		NA	NA	NA	NA	NA	NA	NA	NA	NA	NA	NA	NA	NA	NA			0	0
552	Shaochilong_maortuensis	Shaochilong	Theropoda	Allosauroidea	Allosauroidea	Ulansuhai	Turonian	Turonian	NA	NA	NA	NA	NA	NA	NA	NA	NA	NA	NA	NA	compared maxilla with Allosaurus (Brusatte et al. 2010)		0	0	IVPP, Institute of Vertebrate Paleontology and Paleoanthropology, Beijing, China	IVPP V.2885
553	Shenzhouraptor_sinensis	not	Theropoda	Avialae	Avialae	Jiufotang	Aptian	Aptian	55.4	NA	NA	6	68.3	NA	79.8	NA	NA	NA	NA	81	Ji et al. 2002		0	0	LPM, Liaonin Paleontological Museum, China	LPM 0193
554	Shenzhousaurus_orientalis	Shenzhousaurus	Theropoda	Ornithomimosauria	Ornithomimosauria	Yixian	Late_Barremian	Early_Aptian	191	62	NA	NA	NA	NA	NA	NA	NA	NA	NA	NA	Ji et al. 2003; NGMC (National Geological Museum of China) 97-4-002		0	0	NGMC (National Geological Museum of China)	NGMC 97-4-002
555	Shidaisaurus_jinae	Shidaisaurus	Theropoda	Allosauroidea	Allosauroidea	Upper Lufeng (base of)	Middle_Jurassic	Middle_Jurassic	NA	NA	NA	NA	NA	NA	NA	NA	NA	NA	NA	NA	Wu et al. 2009		0	0	LDM, Lufeng Dinosaur Museum, China	LDM-LCA 9701-IV
556	Shixinggia_oblita	not	Theropoda	Oviraptorosauria	Oviraptorosauria	Pingling	Maastrichtian	Maastrichtian	NA	NA	NA	NA	NA	NA	NA	NA	NA	NA	NA	NA	Lu & Zhang 2005; BPV-112 (Beijing Natural History Museum)		0	0	BPV (Beijing Natural History Museum)	BPV-112
557	Shuvuuia_deserti	Shuvuuia	Theropoda	Alvarezsauroidea	Alvarezsauroidea	Djadokhta	Late_Campanian	Late_Campanian	NA	33	NA	NA	NA	NA	NA	NA	NA	NA	NA	NA	IGM 100/1304 (J. Choiniere, pers. comm. 20 Nov 2011); Chiappe et al. 1998; only the skull has been described and referred specimens may represent a distinct taxon (Longrich & Currie 2009); MGI 100/975		0	0	IGM, Institute of Geology, Ulaan Baatar, Mongolia	IGM 100/1304
558	Shuvuuia_deserti	not	Theropoda	Alvarezsauroidea	Alvarezsauroidea	Djadokhta	Late_Campanian	Late_Campanian	124.5	32	NA	NA	158.2	NA	32	17	NA	NA	NA	20	IGM 100/1276 (JNC)		0	0	IGM, Institute of Geology, Ulaan Baatar, Mongolia	IGM 100/1276
559	Shuvuuia_deserti	not	Theropoda	Alvarezsauroidea	Alvarezsauroidea	Djadokhta	Late_Campanian	Late_Campanian	NA	NA	NA	NA	NA	NA	25	NA	NA	NA	NA	14	IGM 100/0977 (holotype; JNC)		0	0	IGM, Institute of Geology, Ulaan Baatar, Mongolia	IGM 100/0977
560	Similicaudipteryx_yixianensis	Similicaudipteryx	Theropoda	Oviraptorosauria	Oviraptorosauria	Jiufotang	Aptian	Aptian	216	NA	19.4	NA	240	NA	130	NA	NA	NA	NA	NA	IVPP V12556 (CS); He et al. 2008		0	0	IVPP, Institute of Vertebrate Paleontology and Paleoanthropology, Beijing, China	IVPP V 12556
561	Sinocalliopteryx_gigas	not	Theropoda	basal_coelurosaur	basal_coelurosaur	Yixian	Late_Barremian	Early_Aptian	250	NA	25.5	NA	280	NA	125	NA	NA	NA	NA	94	measured from figures in Ji et al. 2007		0	0	JMP, Jinzhou Museum of Paleontology, Jonzhou, China	JMP-V-05-8-01
562	Sinornis_santensis	not	Theropoda	Avialae	Avialae	Jiufotang	Aptian	Aptian	21	NA	1.7	NA	24.96	NA	24	NA	NA	NA	NA	22.2	O'Connor & Dyke 2010		0	0	BPV (Beijing Natural History Museum)	BPV 538a+b
563	Sinornithoides_youngi	Sinornithoides	Theropoda	Troodontidae	Troodontidae	Ejinhoro	Valanginian	Albian	140	34.6	NA	11	191	NA	83	NA	NA	NA	NA	59.1	IVPP V9612 (CWS); Russell & Dong 1993; Currie & Dong 2001; both describing IVPP V9612		0	0	IVPP, Institute of Vertebrate Paleontology and Paleoanthropology, Beijing, China	IVPP V9612
564	Sinornithomimus_dongi	Sinornithomimus	Theropoda	Ornithomimosauria	Ornithomimosauria	Ulansuhai	Turonian	Turonian	323	NA	NA	NA	335	NA	212	NA	NA	NA	NA	145	Kobayashi & Lü 2003; holotype (IVPP-V11797-10)		0	0	IVPP, Institute of Vertebrate Paleontology and Paleoanthropology, Beijing, China	IVPP-V11797-10
565	Sinornithosaurus_milleni	not	Theropoda	Dromaeosauridae	Dromaeosauridae	Yixian	Late_Barremian	Early_Aptian	148	NA	NA	9.5	NA	NA	134	NA	NA	NA	NA	100	Xu et al. 1999a, 2000; IVPP V12811		0	0	IVPP, Institute of Vertebrate Paleontology and Paleoanthropology, Beijing, China	IVPP V12811
566	Sinornithosaurus_haoiana	Sinornithosaurus	Theropoda	Dromaeosauridae	Dromaeosauridae	Jiufotang	Aptian	Aptian	NA	NA	NA	NA	NA	NA	NA	NA	NA	NA	NA	100	Liu et al. 2004; smaller than S. milleni		0	0	DNHM, Dalian Museum of Natural History, China	DNHM D2140
567	Sinosauropteryx_prima	Sinosauropteryx	Theropoda	basal_coelurosaur	basal_coelurosaur	Yixian	Late_Barremian	Early_Aptian	86.4	NA	NA	8.2	97	NA	35.5	NA	NA	NA	NA	21	Chen et al. 1998; Currie & Chen, 2001; NIGP 127587		0	0	NIGP, Nanjing Institute of Geology and Palaeontology, China	NIGP 127587
568	Sinovenator_changii	Sinovenator	Theropoda	Troodontidae	Troodontidae	Yixian	Late_Barremian	Early_Aptian	105	NA	NA	NA	NA	NA	NA	NA	NA	NA	NA	56	IVPP V 12615 (JNC); Xu et al. 2002c; IVPP V 12615; measurements omitted, scale bar length not stated		0	0	IVPP, Institute of Vertebrate Paleontology and Paleoanthropology, Beijing, China	IVPP V 12615
569	Sinraptor_dongi	Sinraptor_dongi	Theropoda	Allosauroidea	Allosauroidea	Shishugou	Oxfordian	Oxfordian	876	NA	97	80	776	NA	NA	NA	NA	NA	NA	NA	Currie & Zhao, 1994	subadult	1	0	IVPP, Institute of Vertebrate Paleontology and Paleoanthropology, Beijing, China	IVPP 10600
570	Sinraptor_hepingensis	Sinraptor_hepingensis	Theropoda	Allosauroidea	Allosauroidea	Shangshaximiao	Oxfordian	Early_Kimmeridgian	980	NA	115	100	NA	NA	NA	NA	NA	NA	NA	NA	Gao 1992, 1999		0	0	ZDM, Zigong Dinosaur Museum, Zigong, China	ZDM 0024
571	Sinusonasus_magnodens	not	Theropoda	Troodontidae	Troodontidae	Yixian	Late_Barremian	Early_Aptian	141	NA	NA	NA	178.56	NA	NA	NA	NA	NA	NA	NA	Xu & Wang 2004; IVPP V11527		0	0	IVPP, Institute of Vertebrate Paleontology and Paleoanthropology, Beijing, China	IVPP V11527
572	Skorpiovenator_bustingorryi	Skorpiovenator	Theropoda	Ceratosauria	Ceratosauria	Huincul	Late_Cenomanian	Turonian	760	NA	90	NA	680	NA	NA	NA	NA	NA	NA	NA	MMCH-PV 48		0	0	MMCH, El Chocon, Argentina	MMCH-PV 48
573	Songlingornis_linghensis	Songlingornis	Theropoda	Avialae	Avialae	Jiufotang	Aptian	Aptian	NA	NA	NA	NA	NA	NA	NA	NA	NA	NA	NA	21	Hou 1997; IVPP V10913, partial skeleton with only patial limb bones		0	0	IVPP, Institute of Vertebrate Paleontology and Paleoanthropology, Beijing, China	IVPP V10913
574	Soroavisaurus_australis	not	Theropoda	Avialae	Avialae	Lecho	Early_Maastrichtian	Early_Maastrichtian	NA	NA	NA	NA	NA	NA	NA	NA	NA	NA	NA	NA	Chiappe 1993; PVL 4048 (largest individual); tarsometatarsus, proximal width 11.3, distal width 15.2		0	0	PVL, Fundación-Instituto Miguel Lillo, Universidad Nacional de Tucumán, Tucumán, Argentina	PVL 4048
575	Spinosaurus	Spinosaurus	Theropoda	Megalosauroidea	Megalosauroidea	Baharije Formation; Kem Kem Beds, lower unit	Early_Cenomanian	Early_Cenomanian	NA	NA	NA	NA	NA	NA	NA	NA	NA	NA	NA	NA	Estimated as, 20-30% larger (presumed linear dimensions) than Suchomimus by Dal Sasso et al. (2005)		0	0
576	Spinostropheus	Spinostropheus	Theropoda	Ceratosauria	Ceratosauria	TiourarÈn	Middle_Jurassic	Late_Jurassic	NA	NA	NA	NA	NA	NA	NA	NA	NA	NA	NA	NA	axial column only (Sereno et al. 2004); middle cervical vertebrae length (approx 70 mm), about 75% the length of those in Dilophosaurus		0	0
577	Spinostropheus	not	Theropoda	Ceratosauria	Ceratosauria	TiourarÈn	Middle_Jurassic	Late_Jurassic	NA	NA	NA	NA	NA	NA	NA	NA	NA	NA	NA	NA			0	0
578	Staurikosaurus_pricei	Staurikosaurus	Theropoda	basal_theropod	basal_theropod	Santa Maria	Carnian	Carnian	220	69	NA	24.7	242.5	59	NA	NA	NA	NA	NA	NA	MCZ 1669 (MTC); Colbert 1970		0	0	MCZ, Museum of Comparative Zoology, Harvard Unviersity, Cambridge, Massachusetts, USA	MCZ 1669
579	Stokesosaurus_clevelandi	Stokesosaurus	Theropoda	Tyrannosauroidea	Tyrannosauroidea	Morrison	Kimmeridgian	Tithonian	NA	NA	NA	NA	NA	NA	NA	NA	NA	NA	NA	NA	Madsen 1974; ilium only; UMNH VP		0	0	UMNH, University of Utah Museum of Natural History, Salt Lake City, Utah, USA
580	Stokesosaurus_langhami	not	Theropoda	Tyrannosauroidea	Tyrannosauroidea	Kimmeridge Clay	Late_Tithonian	Late_Tithonian	667	210	NA	NA	680	170	NA	NA	NA	NA	NA	NA	Benson (2008)		0	0	OUMNH, Oxford University Museum of Natural History, Oxford, UK
581	Streptospondylus_altdorfensis	not	Theropoda	Megalosauroidea	Megalosauroidea		Late_Callovian	Early_Oxfordian	NA	NA	NA	NA	NA	NA	NA	NA	NA	NA	NA	NA	Allain 2001; postcranial fragments only (type specimen)		0	0	MNHN, Musee Nationale d'Histoire Naturelle, Paris, France
582	Struthiomimus_altus	Struthiomimus	Theropoda	Ornithomimosauria	Ornithomimosauria	Kirtland/Horseshoe Canyon/Oldman	Campanian	Maastrichtian	501	145	NA	39.8	NA	NA	NA	NA	NA	NA	NA	NA	AMNH 5375 (MTC); Osborn 1917; Russell 1972		0	0	AMNH, American Museum of Natural History, New York, USA	AMNH 5375
583	Struthiomimus_altus	not	Theropoda	Ornithomimosauria	Ornithomimosauria		Campanian	Maastrichtian	480	NA	44	36.4	521.5	NA	310	NA	27.6	21	NA	228	Russell 1972; AMNH 5339		0	0	AMNH, American Museum of Natural History, New York, USA	AMNH 5339
584	Struthiomimus_altus	not	Theropoda	Ornithomimosauria	Ornithomimosauria	Kirtland/Horseshoe Canyon/Oldman	Campanian	Maastrichtian	655	NA	NA	NA	NA	NA	395	NA	NA	NA	NA	313	BHI 1266 (PJC)		0	0
585	Suchomimus_tenerensis	Suchomimus	Theropoda	Megalosauroidea	Megalosauroidea	Elrhaz	Aptian	Aptian	1075	400	135	90	950	315	560	239	NA	NA	126	258	MNN GDF 500 (RBJB); Benson & Xu 2008		0	0	MNN, Musée National du Niger, Niamey, Republic of Niger	MNN GDF 500
586	Suchosaurus	not	Theropoda	Megalosauroidea	Megalosauroidea	Elrhaz	Aptian	Albian	NA	NA	NA	NA	NA	NA	NA	NA	NA	NA	NA	NA	tooth only		0	0
587	Suzhousaurus_megatheroides	Suzhousaurus	Theropoda	Therizinosauria	Therizinosauria		Aptian	Albian	840	NA	140	111	NA	NA	NA	NA	NA	NA	NA	NA	Li et al. 2007, 2008; referred specimen FRDC-GSJB-2004-001		0	0	FRDC, Fossil Research and Development Center, Gansu, China	FRDC-GSJB-2004-001
588	Szechuanosaurus_zigongensis_(ZDM_9011)	Yangchuanosaurus_zigongensis	Theropoda	Allosauroidea	Allosauroidea	Xiashaximiao	Bajocian	Callovian	585	NA	60	NA	574	NA	364	NA	NA	NA	NA	203	Gao 1992; ZDM 9011, measured from figures		0	0
589	Tanycolagreus_topwilsoni	Tanycolagreus	Theropoda	basal_coelurosaur	basal_coelurosaur	Morrison	Kimmeridgian	Tithonian	356	92	30	31	382	85	194	55	NA	NA	29	141	Carpenter et al. 2005		0	0
590	Tarascosaurus_salluvicus	not	Theropoda	Ceratosauria	Ceratosauria		Early_Campanian	Early_Campanian	NA	NA	NA	NA	NA	NA	NA	NA	NA	NA	NA	NA	Le Loeuff & Buffetaut 1991; Lyon University FSL 330201		0	0	FSL, Lyon University, France	FSL 330201
591	Tarbosaurus_bataar	Tarbosaurus	Theropoda	Tyrannosauroidea	Tyrannosauroidea	Nemegt/others	Campanian	Maastrichtian	1200	NA	NA	110	NA	NA	NA	NA	NA	NA	NA	NA	Paul, 1988		0	0
592	Tarbosaurus_bataar	not	Theropoda	Tyrannosauroidea	Tyrannosauroidea	Nemegt/others	Campanian	Maastrichtian	1120	NA	NA	NA	NA	NA	285	NA	NA	NA	NA	123	MPC-D 107/02 (PJC)		0	0	MPC	MPC-D 107/02
593	Tarbosaurus_bataar	not	Theropoda	Tyrannosauroidea	Tyrannosauroidea	Nemegt/others	Campanian	Maastrichtian	940	370	NA	NA	945	NA	NA	NA	NA	NA	NA	NA	MPC-D 552/1 (NC)		0	0	MPC	MPC-D 552/1
594	Tawa_hallae	Tawa	Theropoda	basal_theropod	basal_theropod	Chinle	Norian	Norian	125	NA	9.6	NA	NA	NA	NA	NA	NA	NA	NA	NA	measured from Nesbitt et al. (2009, fig. 2); femur GR 244		0	1	GR
595	Telmatornis_priscus	not	Theropoda	Avialae	Avialae	Hornerstown	Late_Maastrichtian	Late_Maastrichtian	NA	NA	NA	NA	NA	NA	NA	NA	NA	NA	NA	NA	distal humerus		0	0	YPM, Yale Peabody Museum, New Haven, Connecticut, USA	YPM 840
596	Teviornis_gobiensis	not	Theropoda	Avialae	Avialae	Nemegt	Late_Campanian	Early_Maastrichtian	NA	NA	NA	NA	NA	NA	NA	NA	NA	NA	NA	NA	Kurochkin et al 2002; carpometacarpus		0	0
597	Therizinosaurus_cheloniformes	Therizinosaurus	Theropoda	Therizinosauria	Therizinosauria	Nemegt	Late_Campanian	Early_Maastrichtian	NA	NA	NA	NA	NA	NA	760	NA	NA	NA	NA	550	Barsbold 1976; GIN 100/15 (forelimb); Perle 1982 referred a distal tibia and metatarsus		0	0	GIN, Geological Institute, Mongolian Academy of Sciences, Ulaan Baatar, Mongolia	GIN 100/15
598	Tianyuraptor_ostromi	Tianyuraptor	Theropoda	Dromaeosauridae	Dromaeosauridae	Yixian	Late_Barremian	Early_Aptian	200	65	NA	NA	255.36	NA	130	NA	NA	NA	NA	98	Zheng et al. 2010; STM1–3 (Tianyu Museum of Nature)		0	0	STM (Tianyu Museum of Nature)	STM1–3
599	Tochisaurus_nemegtensis	not	Theropoda	Troodontidae	Troodontidae	Nemegt	Late_Campanian	Early_Maastrichtian	NA	NA	NA	NA	NA	NA	NA	NA	NA	NA	NA	NA	Kurzanov & Osmolska 1991; metatarsus		0	0	PIN, Paleontological Institute, Russian Academy of Sciences, Moscow, Russia	PIN 551-244
600	Torotix_clemensi	not	Theropoda	Avialae	Avialae	Lance	Late_Maastrichtian	Late_Maastrichtian	NA	NA	NA	NA	NA	NA	NA	NA	NA	NA	NA	NA	Brodkorb 1963; distal humerus		0	0
601	Torvosaurus_tanneri	Torvosaurus	Theropoda	Megalosauroidea	Megalosauroidea	Morrison	Kimmeridgian	Tithonian	830	375	123.6	110.9	726.8	319.8	NA	NA	NA	NA	NA	NA	TATE 1012 ('Brontoraptor'); also see Britt 1991		0	0	TATE, Tate Geological Museum, Casper, Wyoming	TATE 1012
602	Torvosaurus_tanneri	not	Theropoda	Megalosauroidea	Megalosauroidea	Morrison	Kimmeridgian	Tithonian	NA	NA	NA	NA	NA	NA	424	NA	NA	NA	NA	188	Galton & Jensen 1979		0	0	BYU, Brigham Young University Museum of Geology, Provo, Utah, USA
603	Troodon_inequalis	Troodon	Theropoda	Troodontidae	Troodontidae	Dinosaur Park	Late_Campanian	Late_Campanian	NA	96	NA	NA	NA	NA	NA	NA	NA	NA	NA	NA	NMC 12340 (type of 'Stenonychosaurus' inequalis); Russell 1969; Russell & Dong 1993		0	0	NMC, National Museums of Canada, Ottawa, Canada	NMC 12340
604	Troodon_formosus	not	Theropoda	Troodontidae	Troodontidae	Judith River/Two Medicine/Lance/Dinosaur Park/Oldman	Campanian	Maastrichtian	317	89.5	27.5	28.6	361	81.5	NA	NA	NA	NA	NA	NA	MOR 748 (MTC)		0	0	MOR, Museum of the Rockies, Bozeman, Montana, USA	MOR 748
605	Timimus_hermani	not	Theropoda	Tyrannosauroidea	Tyrannosauroidea	Eumeralla	Late_Aptian	Early_Albian	435	92	NA	NA	NA	NA	NA	NA	NA	NA	NA	NA	NMV P186303 (MTC, RBJB)		0	0	NMV, Museum Victoria, Melbourne, Victoria, Australia	NMV P186303
606	Tsaagan_mangas	Tsaagan	Theropoda	Dromaeosauridae	Dromaeosauridae	Djadokhta	Campanian	Campanian	NA	NA	NA	NA	NA	NA	NA	NA	NA	NA	NA	NA	Skull length (210 mm; Norell et al., 2006) 1.24 times that of Velociraptor (170 mm; Currie, 1995) (scale up femur); IGM 100/1015		0	0	IGM, Institute of Geology, Ulaan Baatar, Mongolia
607	Tugulusaurus_faciles	not	Theropoda	basal_coelurosaur	basal_coelurosaur	Lianmugin	Late_Aptian	Albian	205	NA	17.9	19	245	53	NA	NA	NA	NA	NA	NA	IVPP V4025 (CS: various; JNC: tibia); Rauhut & Xu 2005; IVPP V4025		0	0	IVPP, Institute of Vertebrate Paleontology and Paleoanthropology, Beijing, China	IVPP V4025
608	Tyrannosaurus_rex	Tyrannosaurus	Theropoda	Tyrannosauroidea	Tyrannosauroidea		Maastrichtian	Maastrichtian	1333	570	NA	NA	1140	NA	NA	NA	NA	NA	NA	NA	Scotty' (RSMP 2523.8); P. Currie pers. comm.; Erickson et al. 2004 gives a list of femoral lengths and mass estimates using the equation of Anderson et al. (2004) for other specimens		0	0	RSMP
609	Tyrannosaurus_rex	not	Theropoda	Tyrannosauroidea	Tyrannosauroidea		Maastrichtian	Maastrichtian	1321	NA	185	142	1185	NA	385	NA	NA	NA	NA	175	Sue' (FMNH PR 2081)		0	0	FMNH, Field Museum of Natural History, Chicago, U.S.A	FMNH PR 2081
610	Tyrannotitan_chubutensis	Tyrannotitan	Theropoda	Allosauroidea	Allosauroidea	Cerro Barcino	Aptian	Aptian	NA	NA	165	NA	NA	NA	NA	NA	NA	NA	NA	NA	MPEF-PV 1156, Diego Pol, pers. comm. 12 December 2011 (femoral circumference); Novas et al. 2005b		0	0	MPEF, Museo Paleontólogico Edigio Feruglio, Trelew, Argentina
611	Unenlagia_comahuensis	Unenlagia	Theropoda	Dromaeosauridae	Dromaeosauridae	Portezuelo	Late_Turonian	Early_Coniacian	395	99	30.8	26.9	420	106	265	65	NA	NA	NA	NA	MCF PVPH 78 (DE); Novas 2004; Turner et al. 2007; MCF PVPH 78		0	0	MCF-PVPH, Museo "Carmen Funes", Plaza Huincul, Neuquen Province, Argentina	MCF PVPH 78
612	Unenlagia_paynemili	not	Theropoda	Dromaeosauridae	Dromaeosauridae	Portezuelo	Late_Turonian	Early_Coniacian	NA	NA	NA	NA	NA	NA	217	NA	NA	NA	NA	NA	Calvo et al. 2004b		0	0
613	Unquillosaurus_ceibalii	not	Theropoda	Dromaeosauridae	Dromaeosauridae	Los Blanquitos	Campanian	Campanian	NA	NA	NA	NA	NA	NA	NA	NA	NA	NA	NA	NA	pubis only; Powell 1979; Novas & Agnolin 2004		0	0
614	Urbacodon_itermirensis	not	Theropoda	Troodontidae	Troodontidae	Dzharakuduk	Cenomanian	Cenomanian	NA	NA	NA	NA	NA	NA	NA	NA	NA	NA	NA	NA	left dentary 79.2 mm long; Averianov & Sues 2007		0	0
615	Utahraptor_ostrommaysi	Utahraptor	Theropoda	Dromaeosauridae	Dromaeosauridae	Cedar Mountain-'middle sandstone	Late_Barremian	Early_Aptian	NA	NA	NA	NA	505	NA	NA	NA	NA	NA	NA	NA	Kirkland et al. 1993; approximately the same size as Achillobator (Turner et al., 2007)		0	1	CEU, College of Eastern Utah Prehistoric Museum, Price, Utah, USA	CEU 184v.260
616	Valdoraptor_oweni	not	Theropoda	Allosauroidea	Allosauroidea	Tunbridge Wells Sand-?Grinstead Clay	Late_Valanginian	Late_Valanginian	NA	NA	NA	NA	NA	NA	NA	NA	NA	NA	NA	NA			0	0	BMNH, Natural History Museum, London, United Kingdom
617	Variraptor_mechinorum	not	Theropoda	Dromaeosauridae	Dromaeosauridae	Grés a Reptiles/Marnes Rouges Inférieures	Late_Campanian	Early_Maastrichtian	NA	NA	NA	NA	NA	NA	195	NA	NA	NA	NA	NA	Le Loeuff & Buffetaut 1998 mention but do not figure or describe a femur	possibly multiple individuals	0	0
618	Vegavis_iaai	Vegavis	Theropoda	Avialae	Avialae	LÛpez de Bertodano	Late_Maastrichtian	Late_Maastrichtian	50	NA	5.7	NA	119.04	NA	124	NA	NA	NA	NA	NA	Clarke et al 2005; MLP 93-I-3-1	adult	0	0	MLP, Museo de La Plata, La Plata, Argentina	MLP 93-I-3-1
619	Velociraptor_mongoliensis	not	Theropoda	Dromaeosauridae	Dromaeosauridae	Djadokhta	Campanian	Campanian	NA	59	NA	NA	NA	NA	NA	NA	NA	NA	NA	NA	IGM 100/976 (J. Choiniere pers. comm. 20 Nov 2011), not the largest specimen, but the argest with a well preserved femur; Norell & Makovicky 1999		0	0	IGM, Institute of Geology, Ulaan Baatar, Mongolia	IGM 100/976
620	Velociraptor_mongoliensis	not	Theropoda	Dromaeosauridae	Dromaeosauridae	Djadokhta	Campanian	Campanian	187	NA	NA	NA	203	NA	130	NA	NA	NA	NA	104	IGM 940728 (field number, coll. PJC)		0	0	IGM, Institute of Geology, Ulaan Baatar, Mongolia	IGM 940728
621	Velociraptor_mongoliensis	not	Theropoda	Dromaeosauridae	Dromaeosauridae	Djadokhta	Campanian	Campanian	157	55	NA	NA	182	NA	116	NA	NA	NA	NA	NA	JNC; AMNH/IGM specimen		0	0
622	Velociraptor_mongoliensis	Velociraptor	Theropoda	Dromaeosauridae	Dromaeosauridae	Djadokhta	Campanian	Campanian	190	64	NA	NA	235	NA	180	40	NA	NA	NA	88	MPD-C 100/25 (fighting dinosaurs) (NC); Skull length=220		0	0	MPC	MPD-C 100/25
623	Velocisaurus_unicus	Velocisaurus	Theropoda	Ceratosauria	Ceratosauria	Bajo de la Carpa	Santonian	Santonian	NA	NA	NA	NA	137.3	30	NA	NA	NA	NA	NA	NA	MACN (cast of MUCPv 41) (MTC); Bonaparte 1991; femur length estamated by scaling down Masiakasaurus		0	0	MUCP, Museo Argentino de Ciencas Naturales, Universidad Nacional del Comahue, Argentina	MUCPv 41
624	Vescornis_hebeiensis	Vescornis	Theropoda	Avialae	Avialae	Yixian	Late_Barremian	Early_Aptian	23	NA	1.85	2.13	27.84	NA	22	NA	NA	NA	NA	22.5	Zhang et al 2004	nearly adult	0	0	NIGP/CAS	NIGP/CAS 130722
625	Vitakridrinda_sulaimani	not	Theropoda	Ceratosauria	Ceratosauria	Pab	Maastrichtian	Maastrichtian	NA	NA	NA	NA	NA	NA	NA	NA	NA	NA	NA	NA	material is poorly preserved or incompletely prepared;		0	0
626	Volgavis_marina	not	Theropoda	Avialae	Avialae		Late_Maastrichtian	Late_Maastrichtian	NA	NA	NA	NA	NA	NA	NA	NA	NA	NA	NA	NA	Nessov and Yarkov 1989; mandible		0	0
627	Vorona_berivotrensis	Vorona	Theropoda	Avialae	Avialae	Maevarano	Maastrichtian	Maastrichtian	94.1	NA	7.4	8.6	159.168	NA	NA	NA	NA	NA	NA	NA	Forster et al 2002;most measurements from UA 8651; femur from FMNH PA 717, a similrly-sized individual that was figured		0	0	FMNH, Field Museum of Natural History, Chicago, U.S.A; UA, Université d’Antananarivo, Service de Paléontologie, Antananarivo,Madagascar	FMNH PA 715; UA 8651
628	Xenotarsosaurus_bonapartei	not	Theropoda	Ceratosauria	Ceratosauria	Bajo Barreal	Cenomanian	Cenomanian	611	NA	69	77	533	189	NA	NA	NA	NA	NA	NA	MACN-CH 1468 (cast of PVL 612) (DE, MTC); fibula length =495, fibula circumference=78; Martinez et al. 1986; Bonaparte 1996; Juarez et al. 2011; Universidade Nacional de la Patagonia San Juan Bosco 184, 612		0	0
629	Xinjiangovenator_parvus	not	Theropoda	basal_coelurosaur	basal_coelurosaur	Lianmugin	Late_Aptian	Albian	NA	NA	NA	NA	299.52	NA	NA	NA	NA	NA	NA	NA	Rauhut & Xu 2005; IVPP4024-2(partial right hindlimb)		0	0	IVPP, Institute of Vertebrate Paleontology and Paleoanthropology, Beijing, China	IVPP4024-2
630	Xiongguanlong_baimoensis	Xiongguanlong	Theropoda	Tyrannosauroidea	Tyrannosauroidea		Aptian	Albian	510	143	NA	NA	NA	NA	NA	NA	NA	NA	NA	NA	Li et al. 2010; Skull, vertebrae and femur		0	0	FRDC, Fossil Research and Development Center, Gansu, China	FRDC-GS JB16-2-1
631	Xixiasaurus_henanensis	Xixiasaurus	Theropoda	Troodontidae	Troodontidae	Majiacun	Coniacian	Santonian	NA	NA	NA	NA	NA	NA	NA	NA	NA	NA	NA	NA	Lu et al 2010: skull and fragments only		0	0	HGM, Henan Geological Museum, Zhengzhou, Henan Province, China	HGM 41HIII−0201
632	Xuanhanosaurus_qilixiaensis	not	Theropoda	Allosauroidea	Allosauroidea	Xiashaximiao	Bajocian	Callovian	NA	NA	NA	NA	NA	NA	277	134	NA	NA	78	212	IVPP V6729; Dong 1984		0	0	IVPP, Institute of Vertebrate Paleontology and Paleoanthropology, Beijing, China	IVPP V6729
633	Yangchuanosaurus_magnus	Yangchuanosaurus_magnus	Theropoda	Allosauroidea	Allosauroidea	Shangshaximiao	Oxfordian	Early_Kimmeridgian	950	NA	NA	NA	NA	NA	NA	NA	NA	NA	NA	NA	Dong 1983; CV 00216		0	0	CV	CV 00216
634	Yanornis_martini	Yanornis	Theropoda	Avialae	Avialae	Jiufotang	Aptian	Aptian	52	NA	NA	7.7	74.88	NA	79	NA	NA	NA	NA	76	Zhou & Zhang 2001; IVPP V12558		0	0	IVPP, Institute of Vertebrate Paleontology and Paleoanthropology, Beijing, China	IVPP V12558
635	Yixianornis_grabaui	Yixianornis	Theropoda	Avialae	Avialae	Jiufotang	Aptian	Aptian	41	NA	NA	4.4	49.92	NA	48	NA	NA	NA	NA	46	Zhou & Zhang 2001, 2006; IVPP V12631		0	0	IVPP, Institute of Vertebrate Paleontology and Paleoanthropology, Beijing, China	IVPP V12631
636	Yixianosaurus_longimanus	not	Theropoda	basal_coelurosaur	basal_coelurosaur	Yixian	Late_Barremian	Early_Aptian	NA	NA	NA	NA	NA	NA	89	NA	NA	NA	NA	63	Xu & Wang 2003		0	0
637	Yungavolucris_brevipedalis	not	Theropoda	Avialae	Avialae	Lecho	Early_Maastrichtian	Early_Maastrichtian	NA	NA	NA	NA	NA	NA	NA	NA	NA	NA	NA	NA	Chiappe 1993; PVL 4052 (largest specimen); tarsometatarsus proximal width 15.3		0	0	PVL, Fundación-Instituto Miguel Lillo, Universidad Nacional de Tucumán, Tucumán, Argentina	PVL 4052
638	Zanabazar	Zanzabazaar	Theropoda	Troodontidae	Troodontidae	Nemegt	Late_Campanian	Early_Maastrichtian	NA	NA	NA	NA	NA	NA	NA	NA	NA	NA	NA	NA	partial skull an fragmentary postcranial elements including distal hindlimb; Norell et al. 2009; preorbital skull length (164 mm) 1.37 times that of Saurornithoides (120 mm) (Norell et al., 2009) (scale up femur).		0	0
639	Zhongjianornis_yangi	Zhongjianornis	Theropoda	Avialae	Avialae	Jiufotang	Aptian	Aptian	48	NA	NA	NA	68.16	NA	71	NA	NA	NA	NA	73	Zhou et al. 2009; IVPP V15900		0	0	IVPP, Institute of Vertebrate Paleontology and Paleoanthropology, Beijing, China	IVPP V15900
640	Zhyraornis_kashkarovi	not	Theropoda	Avialae	Avialae		NA	NA	NA	NA	NA	NA	NA	NA	NA	NA	NA	NA	NA	NA	Nessov 1984; partial synsacrum		0	0
641	Zhyraornis_logunovi	not	Theropoda	Avialae	Avialae	Bissekty	Turonian	Late_Turonian	NA	NA	NA	NA	NA	NA	NA	NA	NA	NA	NA	NA	Nessov 1984; partial synsacrum		0	0
642	Zupaysaurus_rougieri	Zupaysaurus	Theropoda	basal_theropod	basal_theropod	Los Colorados	Norian	Norian	NA	NA	NA	NA	NA	NA	NA	NA	NA	NA	NA	NA	Skull length (>38cm) 60% that of Dilophosaurus (scale down femur length)		0	0
643	Zuolong_salleei	Zuolong	Theropoda	basal_coelurosaur	basal_coelurosaur	Shishugou	Oxfordian	Oxfordian	336	112.3	39.5	45	NA	98.6	155	62	13.8	22.3	42.5	137	Choiniere et al 2010; IVPP V15912		0	0	IVPP, Institute of Vertebrate Paleontology and Paleoanthropology, Beijing, China	IVPP V15912
644	Daemonosaurus	Daemonosaurus	Theropoda	basal_theropod	basal_theropod	Chinle (!maybe Rhaetian)	Norian	Norian	NA	NA	NA	NA	NA	NA	NA	NA	NA	NA	NA	NA			0	0
645	CV00214	CV00214	Theropoda	Allosauroidea	Allosauroidea	Shangshaximiao	Oxfordian	Early_Kimmeridgian	585	NA	NA	NA	580	NA	270	NA	32	29	NA	NA	Dong et al 1983		0	0	CV, Chongqing	CV 00214
646	Concavenator_corcovatus	Concavenator	Theropoda	Allosauroidea	Allosauroidea	La Huérguina	Late_Barremian	Late_Barremian	550	NA	NA	69	495	NA	226	NA	NA	NA	NA	147	Ortega et al 2010		0	0
647	Proceratosaurus_bradleyi	not	Theropoda	Tyrannosauroidea	Tyrannosauroidea	White Limestone	Bathonian	Bathonian	NA	NA	NA	NA	NA	NA	NA	NA	NA	NA	NA	NA			0	0	BMNH, Natural History Museum, London, United Kingdom
648	Sinotyrannus_kazuoensis	Sinotyrannus	Theropoda	Tyrannosauroidea	Tyrannosauroidea	Jiufotang	Aptian	Aptian	NA	NA	NA	NA	NA	NA	NA	NA	NA	NA	NA	NA			0	0
649	Bistahieversor_sealeyi	Bistahieversor	Theropoda	Tyrannosauroidea	Tyrannosauroidea	Kirtland	Late_Campanian	Late_Campanian	NA	NA	NA	NA	NA	NA	NA	NA	NA	NA	NA	NA			0	0
650	Teratophoneus_curriei	Teratophoneus	Theropoda	Tyrannosauroidea	Tyrannosauroidea	Kaiparowits	Late_Campanian	Late_Campanian	757	266	83.3	NA	NA	NA	242	NA	33.4	37.5	NA	120.2	Carr et al. 2011		0	0
651	Linhevenator_tani	Linhevenator	Theropoda	Troodontidae	Troodontidae	Bayan Mandahu	Late_Campanian	Late_Campanian	240	NA	22	NA	NA	NA	95	NA	11	NA	NA	NA	Xu et al . 2011		0	0	LH, Long Hao Institute of Geology and Paleontology, Hohhot, Inner Mongolia, China	LH V0021
652	Xiaotingia_zhengi	Xiaotingia	Theropoda	Troodontidae	Troodontidae	Tiaojishan	Late_Bathonian	Early_Kimmeridgian	84	NA	6.4	6	NA	NA	71	NA	NA	NA	NA	63	Xu et al. 2011		0	0
653	Jeholornis_palmapenis	not	Theropoda	Avialae	Avialae	Jiufotang	Aptian	Aptian	57.9	NA	NA	6.25	76.2	NA	NA	NA	NA	NA	NA	NA	O'Connor et al 2011; SDM 20090109.1		0	0	SDM, Shandong Museum, Jinan, China	SDM 20090109.1
654	Zhongornis_haoae	Zhongornis	Theropoda	Avialae	Avialae	Yixian	Late_Barremian	Early_Aptian	15.3	NA	NA	1.8	20.5	NA	15.9	NA	NA	NA	NA	13.9	Gao et al 2008; D2456	juvenile	1	0	DNHM, Dalian Museum of Natural History, China	DNHM D2455 ⁄ 6
655	Shenquiornis_mengi	Shenqiornis	Theropoda	Avialae	Avialae	Qiaotou	Early_Cretaceous	Early_Cretaceous	38.8	NA	NA	4.24	NA	NA	45	NA	NA	NA	NA	42	Wang et al 2010; DNHM D2950		0	0	DMNH, Dalian Museum of Natural History	DNHM D2950
656	Cathayornis_chaubensis	Cathayornis	Theropoda	Avialae	Avialae	Jingchuan	Hauterivian	Early_Aptian	32	NA	NA	3	37	NA	34	NA	NA	NA	NA	38		subadult	1	0	BMNHC, Beijing Museum of Natural History, Beijing, China	BMNHC-Ph000110
657	Longicrusavis_houi	Longicrusavis	Theropoda	Avialae	Avialae	Yixian	Late_Barremian	Early_Aptian	24.3	NA	2.17	NA	36.096	NA	26	NA	NA	NA	NA	24	O'Connor et al 2010; PKUP-V1069	adult	0	0	PKUP	PKUP-V1069
658	Hollanda_luceria	Hollanda	Theropoda	Avialae	Avialae	Barun Goyot	Campanian	Campanian	NA	NA	9.1	9.7	NA	NA	NA	NA	NA	NA	NA	NA	Bell et al 2010; MPC-b100/203		0	0	MPC	MPC-b100/203
659	Dalianraptor_cuhe	not	Theropoda	Avialae	Avialae	Jiufotang	Aptian	Aptian	49	NA	NA	6	65	NA	52	NA	NA	NA	NA	42	Gao and Liu 2005; DNHM D2139		0	0	DNHM, Dalian Museum of Natural History, China	DNHM D2139
660	Schizooura_lii	Schizooura	Theropoda	Avialae	Avialae	Jiufotang	Aptian	Aptian	45	NA	NA	3.8	59.52	NA	60	NA	NA	NA	NA	57	Zhou et al. 2012; IVPP V16861		0	0	IVPP, Institute of Vertebrate Paleontology and Paleoanthropology, Beijing, China	IVPP V16861
661	Eoabelisaurus_mefi	Eoabelisaurus	Theropoda	Ceratosauria	Ceratosauria	Cañadón Asfalto*	Aalenian	Bajocian	640	NA	NA	83	528	NA	335	NA	NA	NA	NA	165	Pol & Rauhut 2012		0	0	MPEF, Museo Paleontólogico Edigio Feruglio, Trelew, Argentina	PEF PV 3990
662	Machairasaurus_leptonychus	Machairasaurus	Theropoda	Oviraptorosauria	Oviraptorosauria	Cañadón Asfalto*	Late_Campanian	Late_Campanian	NA	NA	NA	NA	NA	NA	NA	NA	NA	NA	NA	NA	Longrich et al. 2010; IVPP V15979		0	0	IVPP, Institute of Vertebrate Paleontology and Paleoanthropology, Beijing, China	IVPP V15979
663	Siamotyrannus_isanensis	Siamotyrannus	Theropoda	Allosauroidea	Allosauroidea	Bayan Mandahu	Barremian	Aptian	NA	NA	NA	NA	NA	NA	NA	NA	NA	NA	NA	NA	Buffetaut et al. 1996		0	0
664	Probactrosaurus_mazongshanensis	not	Ornithischia	Hadrosauroidea	Hadrosauroidea	Lower Red Unit	Barremian	Aptian	794	309	NA	NA	630	216	345	134.5	NA	NA	73	325	IVPP V12060 (NEC): Lü 1997	Described by Lü 1997, Norman 2002 does not consider this species to be assignable to Probactrosaurus but rather more similar to Altirhinus; Paul 2008 does not consider it as valid	0	0	IVPP, Institute of Vertebrate Paleontology and Paleoanthropology, Beijing, China	IVPP V12060
665	Abrictosaurus_consors	Abrictosaurus_consors	Ornithischia	Ornithischia	Ornithischia	Upper Elliot	Hettangian	Sinemurian	77.1	NA	6.2	8.4	102.8	NA	53.5	NA	5.5	NA	NA	NA	BMNH RU B.54 (MTC); Thulborn 1974	Snout-basal tip of quadrate = 79 mm	0	0	BMNH, Natural History Museum, London, United Kingdom	NHM RU B.54 (type); Thulborn 1974
666	Achelousaurus_horneri	Achelousaurus_horneri	Ornithischia	Ceratopsidae	Ceratopsidae	Two Medicine	Campanian	Campanian	612	258	85.9	68.2	NA	NA	NA	NA	NA	NA	NA	NA	MOR 591 (MTC)	Mature indivdual. Skull measurements available for holotype (Sampson 1995; MOR 485); Sk, basal L: 875; Sk, Tot L: 1629	0	0	MOR, Museum of the Rockies, Bozeman, Montana, USA	MOR 591
667	Acristavus_gagslarsoni	Acristavus_gagslarsoni	Ornithischia	Hadrosauroidea	Hadrosauroidea	Two Medicine:lower part	Campanian	Campanian	NA	NA	NA	NA	975	318	NA	NA	NA	NA	NA	NA	pres. obs. EAF	mature; typical hadrosaurid size	0	0	MOR, Museum of the Rockies, Bozeman, Montana, USA	MOR 1155
668	Agilisaurus_louderbacki	Agilisaurus_louderbacki	Ornithischia	Ornithischia	Ornithischia	Xiashaximiao	Bajocian	Callovian	198.5	NA	NA	NA	207	NA	97	NA	NA	NA	NA	87.6	Peng 1992		0	0	ZDM, Zigong Dinosaur Museum, Zigong, China	ZDM 6011
669	Agujaceratops_mariscalensis	Agujaceratops_mariscalensis	Ornithischia	Ceratopsidae	Ceratopsidae	Aguja	Campanian	Campanian	770	325	NA	NA	NA	NA	NA	220	NA	NA	NA	NA	Lehman 2007	mature	0	0	OMNH, Sam Noble Oklahoma Museum of Natural History, Norman, Oklahoma, USA	OMNH 10081
670	Ahshislepelta_minor	not	Ornithischia	Ankylosauria	Ankylosauria	Kirtland	Late_Campanian	Late_Campanian	NA	NA	NA	NA	NA	NA	310	NA	53	48	NA	NA	Burns and Sullivan 2011	mature	0	0	SMP	SMP VP-1930
671	Ajkaceratops_kozmai	not	Ornithischia	Ceratopsia	Ceratopsia_3	Csehbanya	Santonian	Santonian	NA	NA	NA	NA	NA	NA	NA	NA	NA	NA	NA	NA	Osi et al. 2010	Predentaries, premaxillae and rostral bones only	0	0	MTM
672	Alaskacephale_gangloffi	not	Ornithischia	Pachycephalosauria	Pachycephalosauria	Prince Creek	Late_Campanian	Late_Campanian	NA	NA	NA	NA	NA	NA	NA	NA	NA	NA	NA	NA	UAM AK-493-V-001 (DCE); left squamosal only	Sq Width:65 mm; estimate on basis of large Prenocephale,	0	0	UAM, University of Alaska Museum - Earth Sciences Collections, Fairbanks	UAM AK-493-V-001
673	Albalophosaurus_yamaguchiorum	not	Ornithischia	Ornithischia	Ornithischia	Kuwajima-Kaseki-kabe (facies III)	Valanginian	Valanginian	NA	NA	NA	NA	NA	NA	NA	NA	NA	NA	NA	NA	Ohashi and Barrett 2009	juvenile based on incomplete neurocranial fusion	1	0	SBEI, Shiramine Board of Education, Ishikawa, Japan	SBEI 176
674	Albertaceratops_nesmoi	Albertaceratops_nesmoi	Ornithischia	Ceratopsidae	Ceratopsidae	Judith River/Oldman	Middle_Campanian	Middle_Campanian	NA	NA	NA	NA	NA	NA	NA	NA	NA	NA	NA	NA	Ryan 2007	mature	0	0	TMP, Royal Tyrrell Museum of Paleontology, Drumheller, Canada	TMP 2001.26.1
675	Aletopelta_coombsi	not	Ornithischia	Ankylosauria	Ankylosauria	Point Loma	Late_Campanian	Late_Campanian	600	NA	108	NA	375	NA	400	NA	100	NA	NA	NA	Coombs and Demere 1996	immature?; Ford and Kirkland 2001	1	0	San Diego Natural History Museum, San Diego, California, USA	SDNHM 33909
676	Altirhinus_kurzanovi	Altirhinus_kurzanovi	Ornithischia	Hadrosauroidea	Hadrosauroidea	Khuren Dukh	Middle_Albian	Late_Albian	NA	NA	NA	NA	NA	NA	595	NA	92	NA	NA	NA	Norman 1998; PIN 3386/8	mature; Norman 1998	0	0	PIN, Paleontological Institute, Russian Academy of Sciences, Moscow, Russia	PIN 3386/8
677	Amtocephale_gobiensis	Amtocephale_gobiensis	Ornithischia	Pachycephalosauria	Pachycephalosauria	Bayan Shireh	Turonian	Santonian	NA	NA	NA	NA	NA	NA	NA	NA	NA	NA	NA	NA	Watabe et al 2011; MPC-D 100/1203	subadult; missing peripheral elements (supraorbitals, postorbitals, squamosals) are not fused	1	0	MPC, Mongolian Paleontological Center, Mongolian Academy of Sciences, Ulaanbaatar, Mongolia	MPC-D 100/1203
678	Amurosaurus_riabinini	Amurosaurus_riabinini	Ornithischia	Hadrosauroidea	Hadrosauroidea	Udurchukan	Late_Maastrichtian	Late_Maastrichtian	NA	NA	NA	NA	NA	NA	550	240	NA	NA	NA	NA	Lauters/Godefroit Data	age unknown	0	0	PIN, Paleontological Institute, Russian Academy of Sciences, Moscow, Russia	PIN? 1/283
679	Anabisetia_saldiviai	Anabisetia_saldiviai	Ornithischia	Ornithischia	Ornithischia	Cerro Lisandro	Middle_Turonian	Late_Turonian	212	74.5	NA	NA	230	NA	NA	NA	NA	NA	NA	NA	MCF-PVPH-74 (DCE)	Also available is MCF-PVPH-75, almost complete limbs; unfused braincase suggests specimens are juveniles; see Coria & Calvo 2002	1	0	MCF-PVPH, Museo "Carmen Funes", Plaza Huincul, Neuquen Province, Argentina	MCF-PVPH-74
680	Anasazisaurus_horneri	not	Ornithischia	Hadrosauroidea	Hadrosauroidea	Kirtland	Late_Campanian	Late_Campanian	NA	NA	NA	NA	NA	NA	NA	NA	NA	NA	NA	NA	Lucas et al 2006	no limbs; skull length as preserved (missing premaxilla) is approx. 900mm; mature; large size; Hunt and Lucas 1993	0	0	BYU, Brigham Young University Museum of Geology, Provo, Utah, USA	BYU 12950
681	Anchiceratops_ornatus	Anchiceratops_ornatus	Ornithischia	Ceratopsidae	Ceratopsidae	Horseshoe Canoyon	Late_Campanian	Early_Maastrichtian	740	NA	NA	150	542	NA	523	NA	91	75	NA	292	Mallon and Holmes 2011		0	0	CMN, Canadian Museum of Nature, Ottawa, Canada	CMN 8547
682	Angulomastacator_daviesi	not	Ornithischia	Hadrosauroidea	Hadrosauroidea	Aguja	Campanian	Campanian	NA	NA	NA	NA	NA	NA	NA	NA	NA	NA	NA	NA	Wagner and Lehman 2009	Maxilla Length=~310 when reconstructed, typical Corythosaurus sized; no limbs; mature, typical lambeosaurine sized	0	0	TMM, Texas Memorial Museum, Austin, Texas, USA	TMM 43681-1
683	Animantarx_ramaljonesi	Animantarx_ramaljonesi	Ornithischia	Ankylosauria	Ankylosauria	Cedar Mountain-Mussentuchit	Late_Albian	Early_Cenomanian	415	193	72	NA	NA	NA	298	155	NA	NA	NA	NA	John Bird and Ken Carpenter pers. comm. 12 November 2012; Carpenter et al. 1999; note that humerus and femur are crushed	Skull length estimated as 250 mm by Carpenter et al. 1999; maturity unknown	0	0	CEUM, College of Eastern Utah Prehistoric Museum, Price, Utah, USA	CEUM 6228R
684	Ankylosaurus_magniventris	Ankylosaurus_magniventris	Ornithischia	Ankylosauria	Ankylosauria	Lance/Hell Creek	Late_Maastrichtian	Late_Maastrichtian	660	363	136.8	76.4	NA	NA	572	315	103.3	95.8	NA	NA	AMNH 5214 (DCE/MTC)	Fic from DCE; CMN 8880 is larger, has a skull length of 645; fibula and skull measurements from Carpenter 2004; mature	0	0	AMNH, American Museum of Natural History, New York, USA	AMNH 5214
685	Anoplosaurus_curtonotus	Anoplosaurus_curtonotus	Ornithischia	Ankylosauria	Ankylosauria		Early_Cenomanian	Early_Cenomanian	NA	NA	NA	NA	NA	NA	NA	NA	NA	NA	NA	NA	Suberbiola and Barrett 1999	immature; Suberbiola and Barrett 1999	1	0	SMC, Sedgwick Museum, Cambridge, UK	SMC B55731
686	Antarctopelta_oliveroi	Antarctopelta_oliveroi	Ornithischia	Ankylosauria	Ankylosauria	Santa Marta	Late_Campanian	Late_Campanian	NA	NA	NA	NA	NA	NA	NA	NA	NA	NA	NA	NA	Salgado and Gasparini 2006	Estimated body length: 3 or 4m, histology suggests possibly adult; Salgado and Gasparini 2006	0	0	MLP, Museo de La Plata, La Plata, Argentina	MLP 86-X-28-1
687	Aralosaurus_tuberiferus	Aralosaurus_tuberiferus	Ornithischia	Hadrosauroidea	Hadrosauroidea	Bostobe	Santonian	Early_Campanian	NA	NA	NA	NA	NA	NA	300	NA	NA	NA	NA	NA	Rozhdestvensky 1968	Postcranial skeleton lost according to Godefroit et al 2004; maturity unknown	0	0	PIN, Paleontological Institute, Russian Academy of Sciences, Moscow, Russia	PIN 2229/1
688	Archaeoceratops_oshimai	Archaeoceratops_oshimai	Ornithischia	Ceratopsia	Ceratopsia_2		Barremian	Aptian	NA	NA	NA	NA	NA	NA	NA	NA	NA	NA	NA	NA	You and Dodson 2003; holotype IVPP V 11114	no complete limb bones for either type or paratype; MTIII from juvenile paratype V 11115 (68 mm)	0	0	IVPP, Institute of Vertebrate Paleontology and Paleoanthropology, Beijing, China	IVPP V 11114
689	Archaeoceratops_yujingziensis	Archaeoceratops_yujingziensis	Ornithischia	Ceratopsia	Ceratopsia_2		Aptian	Albian	102	NA	12	12.5	NA	NA	NA	NA	NA	NA	NA	NA	You et al 2010; CAGS-IG-VD-003	unfused neurocentral sutures suggests an immature individual	1	0	CAGS, Chinese Academy of Geological Sciences, Institute of Geology, Beijing, China	CAGS-IG-VD-003
690	Arenysaurus_ardevoli	Arenysaurus_ardevoli	Ornithischia	Hadrosauroidea	Hadrosauroidea	Conques	Late_Maastrichtian	Late_Maastrichtian	711	NA	NA	NA	NA	NA	300	NA	NA	NA	NA	NA	Pereda-Suberbiola et al 2009	Associated skeleton, may be one individual; mature; Pereda-Suberbiola et al 2009	0	0	MPZ, Museo Paleontológico de la Universidad de Zaragoza, Gobierno de Aragón, Zaragoza, Spain	MPZ 2008/336 and 337
691	Arrhinoceratops_brachyops	Arrhinoceratops_brachyops	Ornithischia	Ceratopsidae	Ceratopsidae	Horseshoe Canyon	Late_Campanian	Early_Maastrichtian	NA	NA	NA	NA	NA	NA	NA	NA	NA	NA	NA	NA	Lull 1933	mature	0	0	ROM, Royal Ontario Museum, Toronto, Canada	ROM 5135
692	Asiaceratops_salsopaludalis	Asiaceratops_salsopaludalis	Ornithischia	Ceratopsia	Ceratopsia_3	Khodzhakul	Early_Cenomanian	Early_Cenomanian	NA	NA	NA	NA	87.8	NA	NA	NA	NA	NA	NA	NA	Chinnery 2004b	Maxilla length = 5 cm (Nessov 1989; TsNIGRI 496/12457); ontogenetic status unknown	0	0	ZIN	ZIN 8a
693	Auroraceratops_rugosus	not	Ornithischia	Ceratopsia	Ceratopsia_2		Barremian	Albian	NA	NA	NA	NA	NA	NA	NA	NA	NA	NA	NA	NA	You et al. 2005a	no limbs	0	0	IG, Institute of Geology, Chinese Academy of Geological Sciences, Beijing, China	IG-2004-VD-001
694	Bactrosaurus_johnsoni	Bactrosaurus_johnsoni	Ornithischia	Hadrosauroidea	Hadrosauroidea	Iren Dabasu	Turonian	Santonian	796	339	NA	103	655	246	NA	136	NA	NA	NA	NA	pers. obs. NEC/MTC	mature	0	0	AMNH, American Museum of Natural History, New York, USA	AMNH 6553
695	Bagaceratops_rozhdestvenskyi	Bagaceratops_rozhdestvenskyi	Ornithischia	Ceratopsia	Ceratopsia_3	Barun Goyot	Campanian	Campanian	103	NA	NA	NA	120	NA	79.5	NA	NA	NA	NA	61	MPC-D 100/506 (NEC)	ontogenetic stage unknown	0	0	MPC, Mongolian Paleontological Center, Mongolian Academy of Sciences, Ulaanbaatar, Mongolia	MPC-D 100/506
696	Barilium_dawsoni	Barilium_dawsoni	Ornithischia	Iguanodontia	Iguanodontia	Wadhurst Clay	Valanginian	Valanginian	905	460	NA	NA	NA	NA	NA	NA	NA	NA	NA	NA	BMNH M2848 (DCE)	mature; large size: Blows 1998	0	0	BMNH, Natural History Museum, London, United Kingdom	BMNH M2848
697	Barsboldia_sicinskii	Barsboldia_sicinskii	Ornithischia	Hadrosauroidea	Hadrosauroidea	Nemegt	Late_Campanian	Early_Maastrichtian	NA	NA	NA	NA	NA	NA	NA	NA	NA	NA	NA	NA	Prieto-Marquez 2011	mature; Prieto-Marquez 2011	0	0	ZPAL, Institute of Paleobiology of the Polish Academy of Sciences, Warsaw, Poland	ZPAL MgD-I/110
698	Batyrosaurus_rozhdestvenskyi	not	Ornithischia	Hadrosauroidea	Hadrosauroidea	Kzyl-Orda Oblast	Santonian	Campanian	NA	NA	NA	NA	NA	NA	NA	NA	NA	NA	NA	NA	Godefroit et al. 2012a	unfused neurocranial sutures suggest immaturity	1	0	AEHM,Palaeontological Museum of the Institute of Geology and Nature Management, Far East Branch, Russian Academy of Sciences, Blagoveschensk, Russia	AEHM 4/1
699	Bissektipelta_archibaldi	not	Ornithischia	Ankylosauria	Ankylosauria	Bissekty	Middle_Turonian	Late_Turonian	NA	NA	NA	NA	NA	NA	NA	NA	NA	NA	NA	NA	Parish and Barrett 2004	partial braincase and skull roof	0	0	ZIN PH, Paleoherpetological Collection, Zoological Institute, Russian Academy of Sciences, St. Petersburg, Russia	ZIN PH 1/16
700	Blasisaurus_canudoi	Blasisaurus_canudoi	Ornithischia	Hadrosauroidea	Hadrosauroidea	Aren	Late_Maastrichtian	Late_Maastrichtian	NA	NA	NA	NA	NA	NA	NA	NA	NA	NA	NA	NA	Cruzado-Caballero et al. 2010	no limbs; dentary length 340mm; mature; Cruzado-Caballero et al 2010	0	0	MPZ, Museo Paleontológico de la Universidad de Zaragoza–Gobierno de Aragón, Zaragoza, Spain	MPZ 99/665
701	Bolong_yixianensis	not	Ornithischia	Hadrosauroidea	Hadrosauroidea	Yixian	Late_Barremian	Early_Aptian	NA	NA	NA	NA	510	NA	NA	NA	NA	NA	NA	198	Wu et al 2010	ontogenetic stage unknown	0	0	YHZ	YHZ-001
702	Brachylophosaurus_canadensis	Brachylophosaurus_canadensis	Ornithischia	Hadrosauroidea	Hadrosauroidea	Judith River/Oldman	Campanian	Campanian	NA	440	NA	NA	NA	NA	NA	221	NA	NA	NA	NA	MOR 794 (NEC)	mature	0	0	MOR, Museum of the Rockies, Bozeman, Montana, USA	MOR 794
703	Callovosaurus_leedsi	Callovosaurus_leedsi	Ornithischia	Iguanodontia	Iguanodontia	Oxford Clay-Peterborough Member	Middle_Callovian	Middle_Callovian	300	101	26	29	NA	NA	NA	NA	NA	NA	NA	NA	BMNH R1993 (RBJB)		0	0	BMNH, Natural History Museum, London, United Kingdom	BMNH R1993
704	Camptosaurus_dispar	Camptosaurus_dispar	Ornithischia	Iguanodontia	Iguanodontia	Morrison	Kimmeridgian	Tithonian	630	275	107.9	80.3	520	203	370	150	47.5	39.8	84	222	ROM 5090 (NEC)	adult; similar in size to adult figured by Carpenter & Wilson 2008	0	0	ROM, Royal Ontario Museum, Toronto, Canada	ROM 5090
705	Cedarpelta_bilbeyhallorum	Cedarpelta_bilbeyhallorum	Ornithischia	Ankylosauria	Ankylosauria	Cedar Mountain-Mussentuchit	Late_Albian	Early_Cenomanian	NA	NA	NA	NA	NA	NA	NA	NA	NA	NA	NA	NA	Carpenter et al. 2001	Estimated skull length. Total body length estimated at 7.5-8.5 m; right partial humerus CEUM 10258; left ulna CEUM 10425; mature; Carpenter et al 2001	0	0	CEUM, College of Eastern Utah Prehistoric Museum, Price, Utah, USA	CEUM 12360
706	Cedrorestes_crichtoni	Cedarorestes_crichtoni	Ornithischia	Iguanodontia	Iguanodontia	Cedar Mountain-Yellowcat	Barremian	Barremian	NA	NA	NA	NA	639	NA	NA	NA	NA	NA	NA	NA	Gilpin et al. 2007; DMNH 47994	tib and MT III complete, but lengths not reported; lengths taken with imagej	0	0	DMNH, Denver Museum of Nature and Science, Denver, Colorado, UK	DMNH 47994
707	Centrosaurus_apertus	Centrosaurus_apertus	Ornithischia	Ceratopsidae	Ceratopsidae	Dinosaur Park/Oldman	Campanian	Campanian	795	286	84.8	99.3	520	268	563	249	99	NA	NA	NA	YPM 2015 (NEC)	Skull length from Lull (1933); mature	0	0	YPM, Yale Peabody Museum, New Haven, Connecticut, USA	YPM 2015
708	Centrosaurus_brinkmani	Centrosaurus_brinkmani	Ornithischia	Ceratopsidae	Ceratopsidae	Oldman	Late_Campanian	Late_Campanian	NA	NA	NA	NA	NA	NA	NA	NA	NA	NA	NA	NA	Ryan & Russell 2005	mature	0	0	TMP, Royal Tyrrell Museum of Paleontology, Drumheller, Canada	TMP 2002.68.1
709	Cerasinops_hodgskissi_	Cerasinops_hodgskissi	Ornithischia	Ceratopsia	Ceratopsia_2	Two Medicine	Campanian	Campanian	352	NA	NA	36	344.6	NA	260.3	NA	30	28	NA	175	Chinnery and Horner 2007	basal length=240; total length (including frill)=355 (based on reconstruction in Fig. 1); adult (Chinnery and Horner 2007)	0	0	MOR, Museum of the Rockies, Bozeman, Montana, USA	MOR 300
710	Changchunsaurus_parvus	Changchunsaurus_parvus	Ornithischia	Ornithischia	Ornithischia	Quantou	Late_Albian	Early_Cenomanian	NA	NA	NA	NA	NA	NA	NA	NA	NA	NA	NA	NA	Butler et al. 2011	immature; no neurocentral fusion: Butler et al 2011	1	0	JLUM , Jilin University Geological Museum, Changchun, Jilin Province, China.	JLUM L0403-j-Zn2
711	Chaoyangsaurus_youngi	Chaoyangsaurus_youngi	Ornithischia	Ceratopsia	Ceratopsia_1	Tuchengzi	Late_Tithonian	Valanginian	NA	NA	NA	NA	NA	NA	NA	NA	NA	NA	NA	NA	Zhao et al. 1999	Only skull known	0	0	IG, Institute of Geology, Chinese Academy of Geological Sciences, Beijing, China	IGCAGS V371
712	Charonosaurus_jiayinensis	Charonosaurus_jiayinensis	Ornithischia	Hadrosauroidea	Hadrosauroidea	Yuliangze	Late_Maastrichtian	Late_Maastrichtian	1350	NA	NA	NA	NA	NA	NA	NA	NA	NA	NA	NA	Godefroit et al. 2000, 2001	Unknown specimen number, holotype is only a skull; mature	0	1		Referred Specimens
713	Chasmosaurus_belli	Chasmosaurus_belli	Ornithischia	Ceratopsidae	Ceratopsidae	Dinosaur Park	Late_Campanian	Late_Campanian	825	325	94.6	100	565	282	580	254	80.3	65.6	122.5	338.5	ROM 839 (NEC/MTC)	mature	0	0	ROM, Royal Ontario Museum, Toronto, Canada	ROM 839
714	Chasmosaurus_russelli	Chasmosaurus_russelli	Ornithischia	Ceratopsidae	Ceratopsidae	Dinosaur Park	Late_Campanian	Late_Campanian	716	335	97.6	76.5	498	257	553	270	91	70.4	118	312	CMN 2280 (NEC); Mallon 2006; also Carrano dataset TMP 82.4.5 (cast of NMC 2280)	skull length from Lull 1933; mature	0	0	CMN, Canadian Museum of Nature, Ottawa, Canada	CMN 2280
715	Chungkingosaurus_jiangbeiensis	Chungkingosaurus_jiangbeiensis	Ornithischia	Stegosauria	Stegosauria	Shangshaximiao	Oxfordian	Early_Kimmeridgian	670	NA	110	NA	487	NA	440	NA	91	NA	NA	NA	Dong et al 1983	humerus shaft round, diameters given; may not be the same species, but is a larger specimen than the holotype	0	0	CV, Chongqing	CV 00205
716	Claosaurus_agilis	Claosaurus_agilis	Ornithischia	Hadrosauroidea	Hadrosauroidea	Niobrara	Late_Coniacian	Early_Campanian	697	NA	NA	99	572	NA	360.5	NA	NA	46	NA	271	YPM 1190 (MTC); Lull and Wright 1942	immature; juvenile-shaped scapula: Carpenter et al. 1995	0	0	YPM, Yale Peabody Museum, New Haven, Connecticut, USA	YPM 1190
717	Coahuilaceratops_magnacuerna	Coahuilaceratops_magnacuerna	Ornithischia	Ceratopsidae	Ceratopsidae	Cerro del Pueblo	Late_Campanian	Late_Campanian	NA	NA	NA	NA	NA	NA	NA	NA	NA	NA	NA	NA	Loewen et al. 2010	unprepared postcranial elements; snout-quadrate length: 701; total length including frill: 1618	0	0	CPC, Colección Paleontológica de Coahuila, Saltillo	CPC 276
718	Colepiocephale_lambei	Colepiocephale_lambei	Ornithischia	Pachycephalosauria	Pachycephalosauria	Foremost	Middle_Campanian	Middle_Campanian	NA	NA	NA	NA	NA	NA	NA	NA	NA	NA	NA	NA	Schott et al. 2009	Cranial domes only	0	0	CMN, Canadian Museum of Nature, Ottawa, Canada	CMN 8818
719	Corythosaurus_casuarius	Corythosaurus_casuarius	Ornithischia	Hadrosauroidea	Hadrosauroidea	Dinosaur Park	Late_Campanian	Late_Campanian	1080	NA	NA	130	1000	NA	585	NA	NA	NA	NA	NA	AMNH 5240 (MTC); Brown 1916	mature	0	0	AMNH, American Museum of Natural History, New York, USA	AMNH 5240
720	Corythosaurus_intermedius	Corythosaurus_intermedius	Ornithischia	Hadrosauroidea	Hadrosauroidea	Dinosaur Park	Late_Campanian	Late_Campanian	1058.8	365	86.6	108	940	370	536.3	237.5	79.5	69.2	146	635	ROM 845 (NEC/MTC); Evans 2010	mature	0	0	ROM, Royal Ontario Museum, Toronto, Canada	ROM 845
721	Craspedodon_lonzeensis	not	Ornithischia	Iguanodontia	Iguanodontia	Glauconie de LonzÈe	Santonian	Early_Campanian	NA	NA	NA	NA	NA	NA	NA	NA	NA	NA	NA	NA	Godefroit and Lambert 2007	isolated teeth, compare to Protoceratops hellenikorhinus	0	0	IRSNB, Institut royal des Sciences naturelles de Belgique, Brussels, Belgium	IRSNB R59
722	Crichtonsaurus_benxiensis	Crichtonsaurus_benxiensis	Ornithischia	Ankylosauria	Ankylosauria	Sunjiawan	Cenomanian	Turonian	320	NA	49	NA	290	NA	230	NA	36	NA	NA	145	Lu et al. 2007; BXGM V0012-1		0	0	BXGM, Benxi Geological Museum, Liaoning Province, China	BXGM V0012-1
723	Crichtonsaurus_bohlini	Crichtonsaurus_bohlini	Ornithischia	Ankylosauria	Ankylosauria	Sunjiawan	Cenomanian	Turonian	343	NA	67	NA	NA	NA	240	NA	51	NA	NA	NA	Dong 2002	Total body length estmated at 3 m in the paper	0	0	LPM, Liaoning Paleontological Museum, China	LPM 101
724	Cumnoria_prestwichii	Cumnoria_prestwichii	Ornithischia	Iguanodontia	Iguanodontia	Kimmeridge Clay	Kimmeridgian	Kimmeridgian	NA	NA	NA	NA	NA	NA	297	NA	38	29	NA	NA	Galton 1980a	immature; unfused braincase elements: Galton & Powell 1980	1	0	OUMNH, Oxford University Museum of Natural History, Oxford, UK	OUMNH J.3303
725	Dacentrurus_armatus	Dacentrurus_armatus	Ornithischia	Stegosauria	Stegosauria	Kimmeridge Clay-lower	Late_Kimmeridgian	Late_Kimmeridgian	1232	NA	165	NA	NA	NA	760	370	123	92	NA	575	BMNH 46013 (RBJB)	ulna and radius measurements from Galton 1985; femur is crushed	0	0	BMNH, Natural History Museum, London, United Kingdom	BMNH 46013
726	Dakotadon_lakotaensis	Dakotadon_lakotaensis	Ornithischia	Iguanodontia	Iguanodontia	Lakota	Barremian	Barremian	NA	NA	NA	NA	NA	NA	NA	NA	NA	NA	NA	NA	Weishampel and Bjork 1989	no limbs; skull length is an estimate	0	0	SDSM, South Dakota School of Mines and Technology, Rapid City, South Dakota, USA	SDSM 8656
727	Delapparentia_turolensis	not	Ornithischia	Iguanodontia	Iguanodontia	Camarillas	Early_Barremian	Early_Barremian	NA	NA	NA	NA	NA	NA	NA	NA	NA	NA	NA	NA	Ruiz-Omeñaca 2011	no limbs; Illium length as preserved 780 mm, missing anterior more region	0	0	MPT	MPT/I.G.
728	Diabloceratops_eatoni	Diabloceratops_eatoni	Ornithischia	Ceratopsidae	Ceratopsidae	Wahweap	Early_Campanian	Middle_Campanian	NA	NA	NA	NA	NA	NA	NA	NA	NA	NA	NA	NA	Kirkland & DeBlieux 2010	Skull only; mature	0	0	UMNH, University of Utah Museum of Natural History, Salt Lake City, Utah, USA	UMNH VP 16699
729	Draconyx_loureiroi	not	Ornithischia	Iguanodontia	Iguanodontia	Bombarral	Tithonian	Tithonian	NA	NA	66	64	NA	NA	NA	NA	NA	NA	NA	NA	ML 434 (MTC)		0	0	ML, Lourinha Museum, Lourinha, Portugal	ML 434
730	Dracopelta_zbyszewskii	not	Ornithischia	Ankylosauria	Ankylosauria	Freixial	Late_Tithonian	Late_Tithonian	NA	NA	NA	NA	NA	NA	NA	NA	NA	NA	NA	NA	Galton 1980b	pelvis, partial ribcage, armour and foot	0	0	MIGM	SGP
731	Drinker_nisti	not	Ornithischia	Ornithischia	Ornithischia	Morrison	Kimmeridgian	Tithonian	NA	NA	NA	NA	NA	NA	NA	NA	NA	NA	NA	NA	Bakker et al. 1990	no complete limbs, astragalus width 25.6 mm; subadult	1	0	CPS, Colorado Palaeontographical Society, University Museum of the University of Colorado, USA	CPS 106
732	Dryosaurus_altus	Dryosaurus_altus	Ornithischia	Iguanodontia	Iguanodontia	Morrison	Kimmeridgian	Tithonian	350	138	42.1	40.3	393	115	191	63	20.8	18.8	40	146.2	YPM 1876 (NEC/MTC)	immature; Osi et al. 2012	1	0	YPM, Yale Peabody Museum, New Haven, Connecticut, USA	YPM 1876
733	Dyoplosaurus_acutesquamous	Dyoplosaurus_acutesquamous	Ornithischia	Ankylosauria	Ankylosauria	Two Medicine	Campanian	Campanian	562	273	103.2	45.8	NA	NA	NA	NA	NA	NA	119	240	ROM 784 (DCE, MTC)	mature; Arbour et al 2009	0	0	ROM, Royal Ontario Museum, Toronto, Canada	ROM 784
734	Dysalotosaurus_lettowvorbecki	Dysalotosaurus_lettowvorbecki	Ornithischia	Iguanodontia	Iguanodontia	Tendaguru-Middle Dinosaur Member	Kimmeridgian	Kimmeridgian	343	134	45	36	NA	NA	NA	NA	NA	NA	NA	NA	BMNH R12777 (MTC)	mature; Osi et al. 2012	0	0	BMNH, Natural History Museum, London, United Kingdom	BMNH R12777
735	Echinodon_becklesii	Echinodon_becklesii	Ornithischia	Ornithischia	Ornithischia	Lulworth	Berriasian	Berriasian	NA	NA	NA	NA	NA	NA	NA	NA	NA	NA	NA	NA	jaws only		0	0	BMNH, Natural History Museum, London, United Kingdom	BMNH 48209, 48210
736	Edmontonia_longiceps	Edmontonia_longiceps	Ornithischia	Ankylosauria	Ankylosauria	Judith River	Campanian	Campanian	663	276	NA	NA	558	NA	478	240	94.3	48.3	168	297.9	CMN 8531 (NEC); Carpenter 1990	Skull length was also estimate in Carpenter et al 2001 to 600mm (no sp# given); humerus anteroposteriorly crushed, diameter likely not good; femur too crushed to take diameter, circumference ok; mature	0	0	CMN, Canadian Museum of Nature, Ottawa, Canada	CMN 8531
737	Edmontonia_rugosidens	Edmontonia_rugosidens	Ornithischia	Ankylosauria	Ankylosauria	Ferris	Late_Maastrichtian	Late_Maastrichtian	NA	NA	NA	NA	NA	NA	420	209	78.3	49.1	NA	NA	ROM 1215 (DCE)	mature; get measurements from ROM	0	0	ROM, Royal Ontario Museum, Toronto, Canada	ROM 1215
738	Edmontosaurus_annectens	Edmontosaurus_annectens	Ornithischia	Hadrosauroidea	Hadrosauroidea	Lance/Hell Creek	Late_Maastrichtian	Late_Maastrichtian	1147.7	512.3	NA	140	968	381	680.5	250.5	84.7	64.7	160	621.5	AMNH 5730 (NEC/MTC)	mature	0	0	AMNH, American Museum of Natural History, New York, USA	AMNH 5730
739	Edmontosaurus_regalis	Edmontosaurus_regalis	Ornithischia	Hadrosauroidea	Hadrosauroidea	Horseshoe Canyon	Late_Campanian	Early_Maastrichtian	1242.5	532	147	146.5	1174	405	697.5	270	97.3	64.5	167	673	CMN 2289 (NEC)	Skull length based on ROM 801, which has similarly sized limbs as CMN 2289; mature	0	0	CMN, Canadian Museum of Nature, Ottawa, Canada	CMN 2289
740	Einiosaurus_procurvicornis	Einiosaurus_procurvicornis	Ornithischia	Ceratopsidae	Ceratopsidae	Two Medicine	Campanian	Campanian	644	NA	NA	NA	NA	NA	NA	NA	NA	NA	NA	NA	Tumarkin-Deratzian 2009	All bonebed material; largest bonebed femur reported; a skull with basal length = 670 mm and total length = 1560 was listed by Sampson 1995; mature	0	1	MOR, Museum of the Rockies, Bozeman, Montana, USA	MOR 456-8-9-6-1
741	Elrhazosaurus_nigeriensis	Elrhazosaurus_nigeriensis	Ornithischia	Iguanodontia	Iguanodontia	Elrhaz	Aptian	Albian	224	90	26.3	26.8	NA	NA	NA	NA	NA	NA	NA	NA	MNHN GDF 332 (MTC)	mature; Galton and Taquet 1982	0	0	MNHN, Musee Nationale d'Histoire Naturelle, Paris, France	MNHN GDF 332
742	Emausaurus_ernsti	Emausaurus_ernsti	Ornithischia	Thyreophora	Thyreophora	Posidonienschiefer-equivalent	Early_Toarcian	Early_Toarcian	NA	NA	NA	NA	NA	NA	NA	NA	NA	NA	NA	NA	Haubold 1990	no useful postcrania	1	0	SGWG	SGWG 85
743	Eocursor_parvus	not	Ornithischia	Ornithischia	Ornithischia	Lower Elliot	Norian	Rhaetian	109	NA	9.2	12.4	137	30	67	NA	NA	NA	NA	42	Butler et al. 2007; Butler 2010		1	0	SAM, South African Iziko Museum, Capetown, South Africa	SAM-PK-K8025
744	Eolambia_caroljonesa	Eolambia_caroljonesa	Ornithischia	Hadrosauroidea	Hadrosauroidea	Cedar Mountain-Mussentuchit	Late_Albian	Early_Cenomanian	NA	NA	NA	NA	NA	NA	NA	NA	NA	NA	NA	NA	Kirkland 1998	mature; McDonald et al 2012	0	0	CEUM, College of Eastern Utah Prehistoric Museum, Price, Utah, USA	CEUM 5212
745	Eotriceratops_xerinsularis	Eotriceratops_xerinsularis	Ornithischia	Ceratopsidae	Ceratopsidae	Horseshoe Canyon-upper	Early_Maastrichtian	Early_Maastrichtian	NA	NA	NA	NA	NA	NA	NA	NA	NA	NA	NA	NA	Wu et al. 2007	Approximately 3 meters given in text as estimated total skull length. But this seems too big; mature	0	0	TMP, Royal Tyrrell Museum of Paleontology, Drumheller, Canada	TMP 2002.57.07
746	Equijubus_normani	Equijubus_normani	Ornithischia	Hadrosauroidea	Hadrosauroidea	Middle Grey Unit	Barremian	Aptian	NA	NA	NA	NA	NA	NA	NA	NA	NA	NA	NA	NA	You et al 2003b	no limbs	0	0	IVPP, Institute of Vertebrate Paleontology and Paleoanthropology, Beijing, China	IVPP V12534
747	Euoplocephalus_tutus	Euoplocephalus_tutus	Ornithischia	Ankylosauria	Ankylosauria	Dinosaur Park	Late_Campanian	Late_Campanian	547.5	278	NA	NA	411.5	263	415	244	82	NA	147	271	AMNH 5404 (NEC/MTC/DCE)	skull length of ROM specimen = 371; NEC: forelimb; MTC: hindlimb; DCE: radius; mature	0	0	AMNH, American Museum of Natural History, New York, USA	AMNH 5404
748	Ferganocephale_adenticulatum	not	Ornithischia	Pachycephalosauria	Pachycephalosauria	Balabansai	Callovian	Callovian	NA	NA	NA	NA	NA	NA	NA	NA	NA	NA	NA	NA	Averianov et al. 2005	isolated teeth only; nomen dubium; tooth crown height: 6.75, basal length: 5.70	0	0	ZIN PH, Paleoherpetological Collection, Zoological Institute, Russian Academy of Sciences, St. Petersburg, Russia	ZIN PH 34⁄42
749	Fruitadens_haagarorum	Fruitadens_haagarorum	Ornithischia	Ornithischia	Ornithischia	Morrison-base of Brushy Basin	Early_Tithonian	Early_Tithonian	42.2	19.6	NA	NA	71.8	NA	36.7	NA	2.7	NA	NA	NA	Butler et al. 2009	Circumference from the adult femur (LACM 115727); mature; Butler et al 2009	0	0	LACM, Los Angeles County Museum, California, USA	LACM 120478
750	Fukuisaurus_tetoriensis	Fukuisaurus_tetoriensis	Ornithischia	Hadrosauroidea	Hadrosauroidea	Kitadani	Barremian	Barremian	NA	NA	NA	NA	NA	NA	NA	NA	NA	NA	NA	NA	Kobayashi and Azuma 2003	Only sternal plates preserved for postcranial skeleton; dentary length: 259.4; mature; probably: Kobayashi and Azuma 2003	0	0	FPDM, Fukui Prefectural Dinosaur Museum, Fukui, Japan	FPDM-V-40
751	Gargoyleosaurus_parkpinorum	Gargoyleosaurus_parkpinorum	Ornithischia	Ankylosauria	Ankylosauria	Morrison-'upper part'	Kimmeridgian	Tithonian	465	193	75	58	NA	NA	292	175	60	50	NA	NA	Kilbourne and Carpenter 2005	sk, post width: 235.5; mature; Kilbourne and Carpenter 2005	0	0	DMNH, Denver Museum of Nature and Science, Denver, Colorado, UK	DMNH 27726
752	Gasparinisaura_cincosaltensis	Gasparinisaura_cincosaltensis	Ornithischia	Ornithischia	Ornithischia	Anacleto	Early_Campanian	Middle_Campanian	NA	55	NA	NA	NA	NA	NA	NA	NA	NA	NA	NA	MUCPv-219 (DCE)	Largest individual, incomplete; mature; Salgado et al 2007	0	0	MUCP, Museo Argentino de Ciencas Naturales, Universidad Nacional del Comahue, Argentina	MUCPv-219
753	Gastonia_burgei	Gastonia_burgei	Ornithischia	Ankylosauria	Ankylosauria	Cedar Mountain-Yellowcat	Barremian	Barremian	590	258	NA	NA	300	NA	320	177	NA	NA	NA	NA	John Bird and Ken Carpenter pers. comm. 12 November 2012; Gaston et al. 2001	width of skull: 283; est total body length of 4.6m, reconstructed from bonebed material; mature; Gaston et al. 2001	0	1	CEUM, College of Eastern Utah Prehistoric Museum, Price, Utah, USA	CEUM 3646
754	Gideonmantellia_amosanjuanae	Gideonmantellia_amosanjuanae	Ornithischia	Ornithischia	Ornithischia	Camarillas	Barremian	Barremian	112.9	NA	11.5	13.2	132	NA	NA	NA	NA	NA	NA	NA	Ruiz-Omenaca et al. 2012	immature; no neurocentral fusion in sacral vertebrae	1	0	MPG, Museo Paleontológico de Galve, Spain	MPG-PBCH
755	Gigantspinosaurus_sichuanensis	not	Ornithischia	Stegosauria	Stegosauria	Shangshaximiao	Oxfordian	Early_Kimmeridgian	673	278	88	60	460	NA	435	235	70	65	NA	NA	S. Toru, pers. comm. 11 May 2012		0	0	ZDM, Zigong Dinosaur Museum, Zigong, China	ZDM 0019
756	Gilmoreosaurus_mongolensis	Gilmoreosaurus_mongolensis	Ornithischia	Hadrosauroidea	Hadrosauroidea	Iren Dabasu	Turonian	Santonian	695	280	NA	NA	615	234	315	142	NA	NA	86	309	Humerus: AMNH FARB 30728; Femur: AMNH FARB 30741; Tibia: AMNH FABR 30746 (DCE)		0	1	AMNH, American Museum of Natural History, New York, USA	AMNH FARB 30728/30741
757	Glyptodontopelta_mimus	not	Ornithischia	Ankylosauria	Ankylosauria	Ojo Alamo	Late_Maastrichtian	Late_Maastrichtian	NA	NA	NA	NA	NA	NA	NA	NA	NA	NA	NA	NA	Ford 2000; only scutes		0	0	USNM, United States National Museum, Washington DC, USA	USNM 8610
758	Gobisaurus_domoculus	Gobisaurus_domoculus	Ornithischia	Ankylosauria	Ankylosauria	Ulansuhai	Turonian	Turonian	NA	NA	NA	NA	NA	NA	NA	NA	NA	NA	NA	NA	Vickaryous et al. 2001	skull, post. Width:352; paper reports complete skeleton but gives no details	0	0	IVPP, Institute of Vertebrate Paleontology and Paleoanthropology, Beijing, China	IVPP V12563
759	Gongbusaurus_wucaiwanensis	not	Ornithischia	Ornithischia	Ornithischia	Shishugou	Callovian	Oxfordian	NA	NA	NA	NA	195.8	NA	75	NA	7.4	NA	NA	NA	Dong 1989		0	0	IVPP, Institute of Vertebrate Paleontology and Paleoanthropology, Beijing, China	IVPP V8303
760	Goyocephale_lattimorei	Goyocephale_lattimorei	Ornithischia	Pachycephalosauria	Pachycephalosauria	Nemegt	Late_Campanian	Early_Maastrichtian	NA	NA	NA	NA	NA	NA	92	NA	NA	NA	NA	NA	Perle et al. 1982	width of skull:135; length of ilium 230	0	0	GI	GI SPS 100/1201
761	Graciliceratops_mongoliensis	Graciliceratops_mongoliensis	Ornithischia	Ceratopsia	Ceratopsia_3	Shiregin Gashun	Cenomanian	Santonian	96	NA	10.2	10.8	110	NA	84.7	NA	7.1	NA	NA	60	Chinnery 2004b, ODP	7.1 in minimum shaft	0	0	ZPAL, Institute of Paleobiology of the Polish Academy of Sciences, Warsaw, Poland	ZPAL MgD-I/156
762	Gravitholus_albertae	not	Ornithischia	Pachycephalosauria	Pachycephalosauria	Oldman	Middle_Campanian	Middle_Campanian	NA	NA	NA	NA	NA	NA	NA	NA	NA	NA	NA	NA	Wall & Galton 1979	nomin dubium	0	0	PMA, Provincial Museum of Alberta, Edmonton, Canada	PMA 72.27.1
763	Gryphoceratops_morrisoni	Gryphoceratops_morrisoni	Ornithischia	Ceratopsia	Ceratopsia_3	Milk River	Late_Santonian	Late_Santonian	NA	NA	NA	NA	NA	NA	NA	NA	NA	NA	NA	NA	Ryan et al. 2012	Lower jaw length estimated at 90 mm	0	0	ROM, Royal Ontario Museum, Toronto, Canada	ROM 56635
764	Gryposaurus_latidens	Gryposaurus_latidens	Ornithischia	Hadrosauroidea	Hadrosauroidea	Two Medicine	Campanian	Campanian	1120	397.5	NA	137.8	1074	376	758	251	NA	98.8	NA	NA	AMNH 5465 (NEC/MTC)	mature	0	0	AMNH, American Museum of Natural History, New York, USA	AMNH 5465
764.5	Gryposaurus_monumentensis	Gryposaurus_monumentensis	Ornithischia	Hadrosauroidea	Hadrosauroidea	Kaiparowits	Late_Campanian	Late_Campanian	NA	NA	NA	NA	NA	NA	NA	NA	NA	NA	NA	NA	Gates & Sampson 2007; skull only described: RAM 6797		0	0	RAM, Raymond M. Alf Museum of Palaeontology, Claremont, CA, USA	RAM 6797
765	Gryposaurus_notabilis	Gryposaurus_notabilis	Ornithischia	Hadrosauroidea	Hadrosauroidea	Bearpaw Shale/Dinosaur Park	Campanian	Campanian	1135	445	NA	128.6	1012	358	506	208	NA	57.7	NA	NA	AMNH 5350 (NEC/MTC)	mature	0	0	AMNH, American Museum of Natural History, New York, USA	AMNH 5350
766	Hanssuesia_sternbergi	Hanssuesia_sternbergi	Ornithischia	Pachycephalosauria	Pachycephalosauria	Dinosaur Park/Oldman	Campanian	Campanian	NA	NA	NA	NA	NA	NA	NA	NA	NA	NA	NA	NA	CMN 8817 (DCE)	only domes	0	0	CMN, Canadian Museum of Nature, Ottawa, Canada	CMN 8817
767	Haya_griva	Haya_griva	Ornithischia	Ornithischia	Ornithischia	Javkhlant	Santonian	Santonian	131	NA	NA	17.5	155	NA	86	NA	NA	10	NA	66	Makovicky et al 2011	immature; open neurocentral sutures: Makovicky et al 2011	1	0	IGM (Institute of Geology, Mongolia)	IGM 100/2015
768	Helioceratops_brachygnathus	not	Ornithischia	Ceratopsia	Ceratopsia_2	Quantou	Late_Albian	Early_Cenomanian	NA	NA	NA	NA	NA	NA	NA	NA	NA	NA	NA	NA	Jin et al. 2009	dentary length: 11.5 mm	0	0	JLUM , Jilin University Geological Museum, Changchun, Jilin Province, China.	JLUM L0204-Y-3
769	Heterodontosaurus_tucki	Heterodontosaurus_tucki	Ornithischia	Ornithischia	Ornithischia	Upper Elliot/Clarens	Hettangian	Sinemurian	111.5	NA	NA	NA	143	NA	83.5	NA	NA	NA	NA	58	SAM-PK-K1332 (NEC)		0	0	SAM, South African Iziko Museum, Capetown, South Africa	SAM-PK-K1332
770	Hexinlusaurus_multidens	Hexinlusaurus_multidens	Ornithischia	Ornithischia	Ornithischia	Xiashaximiao	Bajocian	Callovian	NA	NA	NA	NA	243.8	NA	158.3	NA	15	NA	NA	NA	He and Cai 1983 (MTC dataset)		0	0	ZDM, Zigong Dinosaur Museum, Zigong, China	ZDM T6002
770.5	Hexinlusaurus_multidens	Hexinlusaurus_multidens	Ornithischia	Ornithischia	Ornithischia	Xiashaximiao	Bajocian	Callovian	153.4	NA	11.9	18.8	185.6	NA	101.3	NA	10.9	6.6	NA	65.7	He and Cai 1983 (MTC dataset)		1	0	ZDM, Zigong Dinosaur Museum, Zigong, China	ZDM T6001
771	Hippodraco_scutodens	Hippodraco_scutodens	Ornithischia	Iguanodontia	Iguanodontia	Cedar Mountain-Yellow Cat	Barremian	Barremian	NA	NA	NA	NA	NA	NA	323	NA	NA	NA	NA	NA	McDonald et al. 2010a	Quadrate length 114mm; immature; although McDonald et al 2010 also describe its ontogenetic status as ambiguous	1	0	UMNH, University of Utah Museum of Natural History, Salt Lake City, Utah, USA	UMNH VP 20208
772	Homalocephale_calathocercos	Homalocephale_calathocercos	Ornithischia	Pachycephalosauria	Pachycephalosauria	Nemegt	Late_Campanian	Early_Maastrichtian	212	83	25.2	NA	NA	NA	NA	NA	NA	NA	NA	NA	Maryanska & Osmolska 1974; Evans et al. 2011		0	0	MPC, Mongolian Paleontological Center, Mongolian Academy of Sciences, Ulaanbaatar, Mongolia	MPC-D 100/1201
773	Hongshanosaurus_houi	not	Ornithischia	Ceratopsia	Ceratopsia_2	Yixian	Late_Barremian	Early_Aptian	NA	NA	NA	NA	NA	NA	NA	NA	NA	NA	NA	NA	You and Xu 2005	Skull only, psittacosaur	0	0	IVPP, Institute of Vertebrate Paleontology and Paleoanthropology, Beijing, China	IVPP V 12617
774	Hoplitosaurus_marshi	Hoplitosaurus_marshi	Ornithischia	Ankylosauria	Ankylosauria	Lakota	Barremian	Barremian	480	210	90	41	NA	NA	NA	NA	NA	NA	NA	NA	USNM 4757 (MTC)		0	0	USNM, United States National Museum, Washington DC, USA	USNM 4757
775	Huayangosaurus_taibaii	Huayangosaurus_taibaii	Ornithischia	Stegosauria	Stegosauria	Xiashaximiao	Bajocian	Callovian	575	NA	NA	NA	520	NA	519	NA	NA	NA	NA	290	Zhou 1983	good skeleton, more measurements present, ask Susie Maidment	0	0	CV, Chongqing	CV00720-this individual was referred to Stegosauria indet by Madiment et al. 2006
776	Huehuecanauhtlus_tiquichensis	not	Ornithischia	Hadrosauroidea	Hadrosauroidea	Unamed (Michocan Prov)	Santonian	Santonian	NA	NA	NA	NA	NA	NA	NA	NA	NA	NA	NA	NA	Ramirez-Velasco et al 2012	no limbs; measurements avaliable for vertebrae and pelvis in publication; mature; Ramirez-Velasco et al 2012	0	0	IGM (Institute of Geology, Mongolia)	IGM 6253
777	Hungarosaurus_tormai	Hungarosaurus_tormai	Ornithischia	Ankylosauria	Ankylosauria	Csehbanya	Santonian	Santonian	490	175	NA	NA	NA	190	455	160	57	NA	NA	430	Ősi & Makádi 2009; A. Osi pers. comm. 23 May 2012; also, skeleton estmated at 4 m, body mass estimated at 650 kg using models in paper	mature; Ősi & Makádi 2009	0	0	MTM, Magyar Természettudományi Múzeum (Hungarian Natural History Museum), Budapest, Hungary	MTM 2007.25.1-30
778	Hylaeosaurus_armatus	Hylaeosaurus_armatus	Ornithischia	Ankylosauria	Ankylosauria	Grinstead Clay/Wadhurst Clay	Valanginian	Valanginian	NA	NA	NA	NA	406	188	440	200	60	62	NA	NA	BMNH R1106-1107 (RBJB); Hulke 1874	mature; Pereda Suberbiola 1994	0	0	BMNH, Natural History Museum, London, United Kingdom	BMNH R1106-1107
779	Hypacrosaurus_altispinus	Hypacrosaurus_altispinus	Ornithischia	Hadrosauroidea	Hadrosauroidea	Horseshoe Canoyon	Late_Campanian	Early_Maastrichtian	1074	395	NA	NA	995	350	510	222	NA	92	NA	NA	CMN 8501 (DCE); Evans 2010	mature	0	0	CMN, Canadian Museum of Nature, Ottawa, Canada	CMN 8501
780	Hypacrosaurus_stebingeri	Hypacrosaurus_stebingeri	Ornithischia	Hadrosauroidea	Hadrosauroidea	Two Medicine/Oldman	Campanian	Campanian	1190	448	142.4	100.1	NA	NA	NA	NA	NA	NA	NA	NA	MOR 773 (MTC)	mature	0	0	MOR, Museum of the Rockies, Bozeman, Montana, USA	MOR 773
781	Hypselospinus_fittoni	not	Ornithischia	Iguanodontia	Iguanodontia	Wadhurst Clay	Valanginian	Valanginian	833	NA	125	127	NA	NA	NA	NA	NA	NA	NA	NA	Norman 2010; measurements taken with imagej		0	0	BMNH, Natural History Museum, London, United Kingdom	BMNH R1148
782	Hypsilophodon_foxi	Hypsilophodon_foxi	Ornithischia	Ornithischia	Ornithischia	Wessex-upper par, near Vectis boundary	Late_Barremian	Late_Barremian	173	70	21.2	22.2	NA	NA	147	50	NA	NA	NA	NA	BMNH R192 (NEC/RBB)	mature; similar in size to adult of Werning 2012	0	0	BMNH, Natural History Museum, London, United Kingdom	BMNH R192
783	Iguanacolossus_fortis	Iguanacolossus_fortis	Ornithischia	Iguanodontia	Iguanodontia	Cedar Mountain-Yellow Cat	Barremian	Barremian	NA	NA	NA	NA	NA	NA	NA	NA	NA	NA	NA	NA	McDonald et al 2010a	incomplete fibula 630 mm; quadrate height 325mm	0	0	UMNH, University of Utah Museum of Natural History, Salt Lake City, Utah, USA	UMNH VP 20205
784	Iguanodon_bernissartensis	Iguanodon_bernissartensis	Ornithischia	Iguanodontia	Iguanodontia_3	Sainte-Barbe Clays	Barremian	Early_Aptian	1038.8	490	153.7	144.1	852.5	388	818	337.5	116.3	89.9	212.5	495	IRSNB R51 (NEC)	mature	0	0	IRSNB, Institut royal des Sciences naturelles de Belgique, Brussels, Belgium	IRSNB R51
785	Iguanodon_seeleyi	Iguanodon_seeleyi	Ornithischia	Iguanodontia	Iguanodontia_3		Barremian	Early_Aptian	NA	639	NA	NA	NA	NA	NA	397	NA	NA	NA	NA	BMNH R250 (NEC)	limb lengths not complete; mature	0	0	BMNH, Natural History Museum, London, United Kingdom	BMNH R250…
786	Jaxartosaurus_aralensis	Jaxartosaurus_aralensis	Ornithischia	Hadrosauroidea	Hadrosauroidea	Dabrazhin	Coniacian	Santonian	NA	NA	NA	NA	NA	NA	NA	NA	NA	NA	NA	NA	Rozhdestvensky 1968	no limbs; Braincase and skull roof only; immature; Sues et al 2009	1	0		PEN AN SSR I/5009
787	Jeholosaurus_shangyuanensis	Jeholosaurus_shangyuanensis	Ornithischia	Ornithischia	Ornithischia	Yixian-Lujiatun	Late_Barremian	Early_Aptian	135.5	50.2	NA	NA	160	41	NA	NA	NA	NA	NA	NA	(NEC)	mature; fused neurocentral sutures: Han et al 2012	0	0	IVPP, Institute of Vertebrate Paleontology and Paleoanthropology, Beijing, China	IVPP V???
788	Jeyawati_rugoculus	Jeyawati_rugoculus	Ornithischia	Hadrosauroidea	Hadrosauroidea	Moreno Hill	Middle_Turonian	Middle_Turonian	NA	NA	NA	NA	NA	NA	NA	NA	NA	NA	NA	NA	McDonald et al. 2010b	no limbs; quadrate height 153mm; immature/mature; McDonald et al 2010; not a juvenile - fused neurocentral sutures	1	0	MSM, Mesa Southwest Museum (now Arizona Museum of Natural History), Mesa, Arizona, USA	MSM P4166
789	Jiangjunosaurus_junggarensis	not	Ornithischia	Stegosauria	Stegosauria	Shishugou	Oxfordian	Oxfordian	NA	NA	NA	NA	NA	NA	NA	NA	NA	NA	NA	NA	Jia et al. 2007	skull and neck only	0	0	IVPP, Institute of Vertebrate Paleontology and Paleoanthropology, Beijing, China	IVPP 14724
790	Jinzhousaurus_yangi	Jinzhousaurus_yangi	Ornithischia	Hadrosauroidea	Hadrosauroidea	Jiufotang	Aptian	Aptian	625	NA	NA	NA	NA	NA	420	NA	58.5	NA	NA	265	Wang et al. 2011	mature; Wang et al 2011	0	0	IVPP, Institute of Vertebrate Paleontology and Paleoanthropology, Beijing, China	IVPP V12691
791	Kangnasaurus_coetzeei	Kangnasaurus_coetzeei	Ornithischia	Iguanodontia	Iguanodontia		Late_Cretaceous	Late_Cretaceous	383	162	NA	NA	NA	NA	NA	NA	NA	NA	NA	NA	SAM-PK-2731 (NEC)	immature; Cooper 1985	1	0	SAM, South African Iziko Museum, Capetown, South Africa	SAM-PK-2731
792	Kentrosaurus_aethiopicus	Kentrosaurus_aethiopicus	Ornithischia	Stegosauria	Stegosauria	Tendaguru	Late_Kimmeridgian	Tithonian	645	245	84	62	NA	NA	353	210	65	57	NA	NA	Galton 1982	Composite of multiple individuals	0	1	MB, Museum für Naturkunde, Berlin, Germany	HMN, mounted composite skeleton including material (here femur) from the lectotype
793	Kerberosaurus_manakini	Kerberosaurus_manakini	Ornithischia	Hadrosauroidea	Hadrosauroidea	Udurchukan	Late_Maastrichtian	Late_Maastrichtian	NA	NA	NA	NA	NA	NA	NA	NA	NA	NA	NA	NA	Bolotsky and Godefroit 2004	no limbs; Posterior braincase only	0	0	AENM, Amur Natural History Museum, Blagoveschensk, Russia	AENM 1/319
794	Koreaceratops_hwaseongensis	Koreaceratops_hwaseongensis	Ornithischia	Ceratopsia	Ceratopsia_2	Tando Beds	Albian	Albian	NA	NA	NA	NA	NA	NA	NA	NA	NA	NA	NA	NA	Lee et al. 2011	Tibial distal width 61 mm	0	0	KIGAM, Korea Institute of Geoscience and Mineral Resources, Daejeon, Republic of Korea	KIGAM VP 200801
795	Koreanosaurus_boseongensis	Koreanosaurus_boseongensis	Ornithischia	Ornithischia	Ornithischia	Seonso Conglomerate	Santonian	Campanian	NA	NA	NA	NA	NA	NA	215	NA	26	NA	NA	NA	Huh et al. 2010	femur from smaller individuals 196.5 mm KDRC BB3; mature; Huh et al 2010	0	0	KDRC, Korea Dinosaur Research Center, Chonnam National University, Gwangju, Republic of Korea	KDRC BB2
796	Kosmoceratops_richardsoni	Kosmoceratops_richardsoni	Ornithischia	Ceratopsidae	Ceratopsidae	Kaiparowits	Late_Campanian	Late_Campanian	NA	NA	NA	NA	NA	NA	NA	NA	NA	NA	NA	NA	Sampson et al. 2010	no limb measurements presented in publication; basal length = 915; total length including frill = 1751 (measured from figure); mature	0	0	UMNH, University of Utah Museum of Natural History, Salt Lake City, Utah, USA	UMNH VP 12198
797	Kritosaurus_navajovius	Kritosaurus_navajovius	Ornithischia	Hadrosauroidea	Hadrosauroidea	Kirtland	Late_Campanian	Maastrichtian	1045	NA	NA	NA	943	NA	NA	NA	NA	NA	NA	NA	Lull and Wright 1942	holotype has no limbs, skull length is as reconstructed, quadrate length 515mm; limb measurements based on that given by Jones et al 2000, name was given in quotation marks; mature; Prieto-Marquez 2013	0	0	AMNH, American Museum of Natural History, New York, USA	AMNH 5799
798	Kundurosaurus_nagornyi	Kundurosaurus_nagornyi	Ornithischia	Hadrosauroidea	Hadrosauroidea	Udurchukan	Late_Maastrichtian	Late_Maastrichtian	NA	NA	NA	NA	NA	NA	NA	NA	NA	NA	NA	607	Godefroit et al. 2012b	bonebed material, humerus present but is small, 303 mm in length	0	1	AENM, Amur Natural History Museum, Blagoveschensk, Russia	AENM 2/904
799	Lambeosaurus_clavintialis	Lambeosaurus_clavintialis	Ornithischia	Hadrosauroidea	Hadrosauroidea	Dinosaur Park	Late_Campanian	Late_Campanian	1050	NA	NA	114.6	1045	NA	520	NA	NA	NA	NA	616	CMN 8703 (NEC); Lull and Wright 1942; Evans 2010	Check publication for material, cannot find the forelimb elements; mature	0	0	CMN, Canadian Museum of Nature, Ottawa, Canada	CMN 8703
800	Lambeosaurus_lambei	Lambeosaurus_lambei	Ornithischia	Hadrosauroidea	Hadrosauroidea	Dinosaur Park	Late_Campanian	Late_Campanian	1052.5	367.5	116.1	104.7	900	338	522.5	225	74.8	62.4	138	305	ROM 1218 (NEC/MTC); Evans 2010	mature	0	0	ROM, Royal Ontario Museum, Toronto, Canada	ROM 1218
801	Lambeosaurus_magnicristatus	Lambeosaurus_magnicristatus	Ornithischia	Hadrosauroidea	Hadrosauroidea	Dinosaur Park	Late_Campanian	Late_Campanian	1000	NA	NA	102.8	1010	NA	482	NA	60.7	53.5	NA	NA	TMP 66.4.1 (MTC); Evans 2010	mature	0	0	TMP, Royal Tyrrell Museum of Paleontology, Drumheller, Canada	TMP 66.4.1
802	Lanzhousaurus_magnidens	Lanzhousaurus_magnidens	Ornithischia	Iguanodontia	Iguanodontia	[Hekou Group]	Early_Cretaceous	Early_Cretaceous	NA	NA	NA	NA	NA	NA	NA	NA	NA	NA	NA	NA	You et al. 2005b	no limbs; Very Partial appendicular skeleton; dentary length 670 mm	0	0	GSLTZ, Fossil Research and Development Center of the Third Geology and Mineral Resources Exploration Academy of Gansu Province, China	GSLTZP01-001
803	Leptoceratops_gracilis	Leptoceratops_gracilis	Ornithischia	Ceratopsia	Ceratopsia_3	Scollard/Hell Creek/Lance/Pinyon Conglomerate	Maastrichtian	Maastrichtian	NA	162	NA	NA	NA	NA	295	117	NA	NA	68	NA	AMNH 5205 (DCE)		0	0	AMNH, American Museum of Natural History, New York, USA	AMNH 5205
804	Lesothosaurus_diagnosticus	Lesothosaurus_diagnosticus	Ornithischia	Ornithischia	Ornithischia	Upper Elliot	Hettangian	Sinemurian	102	43	11.6	12.1	129	32.5	65	20	NA	NA	NA	37	BMNH RUB17 (RBJB)	Femur and Humerus measurements from RBJB; other circumference measurements from Carrano's dataset; other lengths from Butler 2005; diameters from Butler 2010	0	0	BMNH, Natural History Museum, London, United Kingdom	BMNH RUB17
805	Levnesovia_transoxiana	Levnesovia_transoxiana	Ornithischia	Hadrosauroidea	Hadrosauroidea	Bissekty	Middle_Turonian	Late_Turonian	NA	NA	NA	NA	NA	NA	NA	NA	NA	NA	NA	NA	Sues and Averianov 2009a	postcranial material not well known, very partial; mature; Sues et al 2009	0	0	USNM, United States National Museum, Washington DC, USA	USNM 538191
806	Liaoceratops_yanzigouensis	Liaoceratops_yanzigouensis	Ornithischia	Ceratopsia	Ceratopsia_2	Yixian-Lujiatun	Late_Barremian	Early_Aptian	NA	NA	NA	NA	NA	NA	NA	NA	NA	NA	NA	NA	Xu et al. 2002	skull only	0	0	IVPP, Institute of Vertebrate Paleontology and Paleoanthropology, Beijing, China	IVPP V12738
807	Lophorhothon_atopus	Lophorhothon_atopus	Ornithischia	Hadrosauroidea	Hadrosauroidea	Selma	Early_Campanian	Early_Campanian	616	211	78.3	45	574	180	NA	NA	NA	NA	NA	NA	CNHM P27383 (MTC)	immature; Langston 1960	1	0	FMNH, Field Museum of Natural History, Chicago, U.S.A	FMNH P27383
808	Loricatosaurus_priscus	Loricatosaurus_priscus	Ornithischia	Stegosauria	Stegosauria	Oxford Clay/Marnes ‡ Belemnopsis latesulcatus	Middle_Callovian	Middle_Callovian	900	300	115	80	NA	232	535	261	85	66	NA	NA	BMNH R3167 (RBJB)	Ulna length from Maidment et al. 2008	0	0	BMNH, Natural History Museum, London, United Kingdom	BMNH R3167
809	Lurdusaurus_arenatus	not	Ornithischia	Iguanodontia	Iguanodontia	Elrhaz	Aptian	Albian	910	457	NA	NA	777	NA	632	276	NA	NA	167	340	MNHN GDF 1700 (NEC)	forelimb measurements from cast at IRSNB; skull length is an estimate in Taquet and Russell 1999; mature; large size: You et al. 2005	0	0	MNHN, Musee Nationale d'Histoire Naturelle, Paris, France	MNHN GDF 1700
810	Lycorhinus_angustidens	Lycorhinus_angustidens	Ornithischia	Ornithischia	Ornithischia	Upper Elliot	Hettangian	Sinemurian	NA	NA	NA	NA	NA	NA	NA	NA	NA	NA	NA	NA	Haughton 1924	Only a partial lower jaw, considered to be a nomen dubia by Charig and Crompton 1974. Canine crown height: 19.5 mm; 7mm long @base	0	0	SAM, South African Iziko Museum, Capetown, South Africa	SAM K337
811	Macrogryphosaurus_gondwanicus	Macrogryphosaurus_gondwanicus	Ornithischia	Iguanodontia	Iguanodontia	Sierra Barrosa	Middle_Coniacian	Late_Coniacian	NA	NA	NA	NA	NA	NA	NA	NA	NA	NA	NA	NA	Calvo et al. 2007	No limbs or skull only partial axial skeleton; immature; Calvo et al 2007	1	0	MUCP, Museo Argentino de Ciencas Naturales, Universidad Nacional del Comahue, Argentina	MUCPv-321
812	Magnapaulia_laticaudus	Magnapaulia_laticaudus	Ornithischia	Hadrosauroidea	Hadrosauroidea	El Gallo	Late_Campanian	Late_Campanian	1280	NA	NA	NA	NA	NA	803	NA	NA	NA	NA	NA	Prieto-Marquez et al. 2012	mature	0	0	LACM, Los Angeles County Museum, California, USA	LACM 17712
813	Magnirostris_dodsoni	not	Ornithischia	Ceratopsia	Ceratopsia_3	Bayan Mandahu	Late_Campanian	Late_Campanian	NA	NA	NA	NA	NA	NA	NA	NA	NA	NA	NA	NA	You and Dong 1983	no postcrania, skull basal length: 330 mm	0	0	IVPP, Institute of Vertebrate Paleontology and Paleoanthropology, Beijing, China	IVPP V 12513
814	Maiasaura_peeblesorum	Maiasaura_peeblesorum	Ornithischia	Hadrosauroidea	Hadrosauroidea	Two Medicine	Campanian	Campanian	1020	410	NA	NA	NA	NA	580	205	63.2	56	121.5	565	ROM 44770 (NEC); Taquet & Russell 1999	mature	0	0	ROM, Royal Ontario Museum, Toronto, Canada	ROM 44770
815	Manidens_condorensis	Manidens_condorensis	Ornithischia	Ornithischia	Ornithischia	Cañadón Asfalto	Aalenian	Early_Bathonian	NA	NA	NA	NA	NA	NA	NA	NA	NA	NA	NA	NA	Pol et al. 2011	Mandible length 63 mm (without predent); skull length is approximated; similar size to Fruitadens according to authors	0	0	MPEF, Museo Paleontólogico Edigio Feruglio, Trelew, Argentina	MPEF-PV 3211
816	Mantellisaurus_atherfieldensis	Mantellisaurus_atherfieldensis	Ornithischia	Iguanodontia	Iguanodontia_3	Wessex/Weald Clay Group	Hauterivian	Barremian	735	270	95.4	75.3	677.5	240.5	435	167	61	43.8	110	335	IRSNB R57 (NEC/MTC)		0	0	IRSNB, Institut royal des Sciences naturelles de Belgique, Brussels, Belgium	IRSNB R57
817	Medusaceratops_lokii	not	Ornithischia	Ceratopsidae	Ceratopsidae	Judith River	Campanian	Campanian	NA	NA	NA	NA	NA	NA	NA	NA	NA	NA	NA	NA	Ryan et al. 2010	Parietals only known; mature	0	0	WDC	WDC-DJR-001
818	Micropachycephalosaurus_hongtuyanensis	Micropachycephalosaurus_hongtuyanensis	Ornithischia	Ornithischia	Ornithischia	Wangshi	Campanian	Campanian	119	42	10.5	13	NA	NA	NA	NA	NA	NA	NA	NA	pers. obs. NEC		0	0	IVPP, Institute of Vertebrate Paleontology and Paleoanthropology, Beijing, China	IVPP V5542
819	Minmi_paravertebra	Minmi_paravertebra	Ornithischia	Ankylosauria	Ankylosauria	Bungil	Valanginian	Barremian	NA	NA	NA	NA	NA	NA	270	NA	NA	NA	NA	NA	Molnar	total body length estimated to be 2.5-3.5 m; mature; Molnar 1996	0	0	QM, Queensland Museum, Brisbane, Australia	QM F18101
820	Minotaurasaurus_ramachandrani	Minotaurasaurus_ramachandrani	Ornithischia	Ankylosauria	Ankylosauria	NO LOCALITY DATA	Campanian	Campanian	NA	NA	NA	NA	NA	NA	NA	NA	NA	NA	NA	NA	Miles and Miles 2009	Maximum width 430; immature?; Miles and Miles 2009	1	0	INBR, Victor Valley Museum, Apple Valley, California, USA	INBR21004
821	Miragaia_longicollum	not	Ornithischia	Stegosauria	Stegosauria	Sobral:Miragaia Unit	Late_Kimmeridgian	Early_Tithonian	NA	NA	NA	NA	NA	NA	715	369	139	84	203	459	Mateus et al. 2009	no hind limbs	0	0	ML, Lourinha Museum, Lourinha, Portugal	ML 433
821.3	Mochlodon_suessi	Mochlodon_suessi	Ornithischia	Iguanodontia	Iguanodontia	Grünbach	Early_Campanian	Early_Campanian	194	NA	NA	NA	NA	NA	NA	NA	NA	NA	NA	NA	Osi et al. 2012	mature	0	1
821.5	Mochlodon_vorosi	Mochlodon_vorosi	Ornithischia	Iguanodontia	Iguanodontia	Csehbanya	Santonian	Santonian	218	77	NA	NA	NA	NA	156	43	NA	NA	NA	NA	Osi et al. 2012; and Attila Osi, pers. comm. 9th July 2013; humerus MTM 2012.23.1; femur MTM V 01.225	multiple adult individuals	0	1	MTM, Hungarian Natural History Museum, Budapest, Hungary	MTM 2012.23.1 (humerus), V 01.225 (femur)
822	Monoclonius_lowei	not	Ornithischia	Ceratopsidae	Ceratopsidae	Dinosaur Park	Campanian	Campanian	NA	NA	NA	NA	NA	NA	NA	NA	NA	NA	NA	NA	CMN 8790 (DCE)	skull only; measurements from Sampson 1995	0	0	CMN, Canadian Museum of Nature, Ottawa, Canada	CMN 8790
823	Montanoceratops_cerorynchus	Montanoceratops_cerorynchus	Ornithischia	Ceratopsia	Ceratopsia_3	Horseshoe Canyon/St. Mary River	Early_Maastrichtian	Early_Maastrichtian	346	122.5	42.6	33.7	335.5	117.5	263	86.3	28.4	24.9	51.2	NA	MOR 300 (MTC)		0	0	MOR, Museum of the Rockies, Bozeman, Montana, USA	MOR 300
824	Muttaburrasaurus_langdoni	Muttaburrasaurus_langdoni	Ornithischia	Iguanodontia	Iguanodontia	Mackunda	Late_Albian	Early_Cenomanian	990	460	168.8	108.9	NA	NA	NA	NA	NA	NA	NA	NA	BMNH R9604 (MTC)	Measured from a cast; RBB measurements FL=1030, FC=425	0	0	BMNH, Natural History Museum, London, United Kingdom	BMNH R9604
825	Mymoorapelta_maysi	Mymoorapelta_maysi	Ornithischia	Ankylosauria	Ankylosauria	Morrison	Kimmeridgian	Tithonian	NA	NA	NA	NA	NA	NA	NA	NA	NA	NA	NA	NA	Kirkland & Carpenter 1994	no other limbs; mature; Kirkland and Carpenter 1994	1	0	MWC, Museum of estern Colorado, Grand Junction, Colorado	MWC 1814
826	Naashoibitosaurus_ostromi	Naashoibitosaurus_ostromi	Ornithischia	Hadrosauroidea	Hadrosauroidea	Kirtland	Late_Campanian	Late_Campanian	NA	NA	NA	NA	NA	NA	NA	NA	NA	NA	NA	NA	Hunt and Lucas 1993	no limbs; quadrate height 330 mm pers. obs. NEC; mature; Prieto-Marquez 2013	0	0	NMMNH	NMMNH P-16106
827	Nanningosaurus_dashiensis	Nanningosaurus_dashiensis	Ornithischia	Hadrosauroidea	Hadrosauroidea		Late_Cretaceous	Late_Cretaceous	976	NA	143	NA	915	NA	NA	NA	NA	69	NA	NA	Mo et al. 2007		0	0	NHM, Natural History Museum of Guangxi, China	NHMG8142
828	Nanyangosaurus_zhugeii	Nanyangosaurus_zhugeii	Ornithischia	Hadrosauroidea	Hadrosauroidea	Sangping	Albian	Albian	517	NA	NA	57	548	NA	265	NA	41	NA	NA	NA	Xu et al. 2000	mature/immature; tunnel-like intercondylar groove on femur: Gilpin et al 2007; immature according to Paul 2008 (no justification)	1	0	IVPP, Institute of Vertebrate Paleontology and Paleoanthropology, Beijing, China	IVPP V11821
829	Nedoceratops_hatcheri	Nedoceratops_hatcheri	Ornithischia	Ceratopsidae	Ceratopsidae	Lance	Late_Maastrichtian	Late_Maastrichtian	NA	NA	NA	NA	NA	NA	NA	NA	NA	NA	NA	NA	Farke 2011	Skull only, Probably synonymous with Triceratops	0	0	USNM, United States National Museum, Washington DC, USA	USNM 2412
830	Niobrarasaurus_coleii	Niobrarasaurus_coleii	Ornithischia	Ankylosauria	Ankylosauria	Niobrara	Late_Coniacian	Middle_Santonian	490	NA	65	60	365	NA	380	NA	68	58	NA	270	Mehl 1936; Carpenter et al. 1995	immature; Carpenter et al. 1995	1	0	MU, University of Missouri, Columbia, USA	MU 650VP
831	Nodocephalosaurus_kirtlandensis	Nodocephalosaurus_kirtlandensis	Ornithischia	Ankylosauria	Ankylosauria	Kirtland	Late_Campanian	Late_Campanian	NA	NA	NA	NA	NA	NA	NA	NA	NA	NA	NA	NA	Sullivan 1999	Skull only; mature; Sullivan 1999	0	0	SMP, State Museum of Pennsylvania, Harrisburg, Pennsylvania, USA	SMP VP-900
832	Nodosaurus_textilis	Nodosaurus_textilis	Ornithischia	Ankylosauria	Ankylosauria	Frontier	Middle_Cenomanian	Middle_Cenomanian	609	288	101.1	63.4	455	213	NA	NA	NA	NA	NA	NA	YPM 1815 (MTC)	Parts of the forelimb, including the humeral shaft, are present but not complete (Lull 1921); mature	0	0	YPM, Yale Peabody Museum, New Haven, Connecticut, USA	YPM 1815
833	Notoceratops_bonarellii	not	Ornithischia	Ornithischia	Ornithischia		Campanian	Campanian	NA	NA	NA	NA	NA	NA	NA	NA	NA	NA	NA	NA	Bonaparte 1996	Partial lower dentary, lost according to the PBDB	0	0	DNM	DNM Uncat.
834	Notohypsilophodon_comodorensis	not	Ornithischia	Ornithischia	Ornithischia	Bajo Barreal	Cenomanian	Cenomanian	NA	NA	NA	NA	218	NA	120	NA	14	NA	NA	NA	Martinez 1998	femur present but only proximal and distal ends; immature; unfused neurocentral sutures: Martinez 1998	1	0	UNPSJB	UNPSJB - PV 942
835	Ojoceratops_fowleri	Ojoceratops_fowleri	Ornithischia	Ceratopsidae	Ceratopsidae	Ojo Alamo:Naashoibito Member	Early_Maastrichtian	Early_Maastrichtian	NA	NA	NA	NA	NA	NA	NA	NA	NA	NA	NA	NA	Sullivan & Lucas 2010	squamosal only	0	0
836	Olorotitan_arharensis	Olorotitan_arharensis	Ornithischia	Hadrosauroidea	Hadrosauroidea	Udurchukan	Late_Maastrichtian	Late_Maastrichtian	1090	395	NA	NA	1120	NA	595	248	NA	NA	NA	NA	Cast at IRSNB (DCE)	mature; Godefroit et al 2003	0	0	IRSNB, Institut royal des Sciences naturelles de Belgique, Brussels, Belgium	Cast at IRSNB
837	Orodromeus_makelai	Orodromeus_makelai	Ornithischia	Ornithischia	Ornithischia	Hell Creek/Two Medicine/Judith River	Campanian	Maastrichtian	166.1	65	20.4	15.9	202.9	51.8	105.1	38	13.7	9.1	NA	NA	MOR 473 (MTC)	mature; Osi et al. 2012	0	0	MOR, Museum of the Rockies, Bozeman, Montana, USA	MOR 473
838	Oryctodromeus_cubicularis	Oryctodromeus_cubicularis	Ornithischia	Ornithischia	Ornithischia	Blackleaf	Cenomanian	Cenomanian	NA	NA	NA	NA	254	NA	157	NA	16	NA	NA	NA	Varricchio et al. 2007	mature; Varricchio et al 2007	0	0	MOR, Museum of the Rockies, Bozeman, Montana, USA	MOR 1636a
839	Osmakasaurus_depressus	not	Ornithischia	Iguanodontia	Iguanodontia	Lakota	Barremian	Barremian	NA	NA	NA	NA	NA	NA	NA	NA	NA	NA	NA	NA	McDonald 2011	fragmentary postcranium	0	0	USNM, United States National Museum, Washington DC, USA	USNM 4753
840	Othnielosaurus_consors	Othnielosaurus_consors	Ornithischia	Ornithischia	Ornithischia	Morrison	Kimmeridgian	Tithonian	163	61	16.4	19.7	NA	NA	NA	NA	NA	NA	NA	NA	USNM 8397 (MTC)		0	0	USNM, United States National Museum, Washington DC, USA	USNM 8397
841	Ouranosaurus_nigeriensis	Ouranosaurus_nigeriensis	Ornithischia	Iguanodontia	Iguanodontia_3	Elrhaz	Aptian	Albian	830.7	NA	99.7	86.2	767.3	NA	555	NA	50	NA	NA	NA	Taquet 1976	measurements are from two specimens of similar size; skull length is estimate of Taquet 1976; mature; well ossified skeleton:Taquet 1976	0	1	MNHN, Musee Nationale d'Histoire Naturelle, Paris, France	GDF 300/381
842	Pachycephalosaurus_wyomingensis	Pachycephalosaurus_wyomingensis	Ornithischia	Pachycephalosauria	Pachycephalosauria	Hell Creek/Lance	Maastrichtian	Maastrichtian	441	189	NA	NA	NA	NA	NA	NA	NA	NA	NA	NA			0	0		Triebold specimen cast
843	Pachyrhinosaurus_canadensis	Pachyrhinosaurus_canadensis	Ornithischia	Ceratopsidae	Ceratopsidae	St. Mary River/Horseshoe Canyon	Late_Campanian	Early_Maastrichtian	902.5	385	NA	NA	665	NA	665	275	NA	NA	NA	375	pers. obs. DCE	mature	0	0	TMP, Royal Tyrrell Museum of Paleontology, Drumheller, Canada	TMP ????
844	Pachyrhinosaurus_lakustai	Pachyrhinosaurus_lakustai	Ornithischia	Ceratopsidae	Ceratopsidae	Wapiti	Late_Campanian	Late_Campanian	790	NA	NA	NA	550	NA	555	NA	NA	NA	NA	NA	Currie et al 2008	bonebed; largest examples of each used, skull length rostrum to occipital condyle; mature	0	1
845	Pachyrhinosaurus_perotorum	Pachyrhinosaurus_perotorum	Ornithischia	Ceratopsidae	Ceratopsidae	Prince Creek	Early_Maastrichtian	Early_Maastrichtian	NA	NA	NA	NA	NA	NA	NA	NA	NA	NA	NA	NA	Fiorillo & Tyoski 2012	Parts of skull only	0	0	DMNH, Denver Museum of Nature and Science, Denver, Colorado, UK	DMNH 21200
846	Panoplosaurus_mirus	Panoplosaurus_mirus	Ornithischia	Ankylosauria	Ankylosauria	Dinosaur Park	Late_Campanian	Late_Campanian	NA	NA	NA	NA	378	191	439	201	70.4	50	NA	NA	CMN 2759 (NEC); Lull 1919	Skull length from original description (Lull 1919); mature	0	0	CMN, Canadian Museum of Nature, Ottawa, Canada	CMN 2759
847	Paranthodon_africanus	Paranthodon_africanus	Ornithischia	Stegosauria	Stegosauria	Kirkwood	Berriasian	Valanginian	NA	NA	NA	NA	NA	NA	NA	NA	NA	NA	NA	NA	Galton and Coombs 1981	Partial skull, no appendicular skeleton known for this species	0	0	BMNH, Natural History Museum, London, United Kingdom	BMNH 47338
848	Pararhabdodon_isonensis	Pararhabdodon_isonensis	Ornithischia	Hadrosauroidea	Hadrosauroidea	Tremp	Maastrichtian	Maastrichtian	NA	NA	NA	NA	NA	NA	404	NA	65	NA	NA	NA	Casanovas et al. 1999		0	0	IPS	IPS SRA 15
849	Parasaurolophus_cyrtoctristatus	Parasaurolophus_cyrtoctristatus	Ornithischia	Hadrosauroidea	Hadrosauroidea	Fruitland/Kaiparowits	Late_Campanian	Late_Campanian	1072.5	445	142.4	124.5	975	366	555	241	88.8	69.5	NA	585	FMNH P27393 (DCE/MTC)	mature	0	0	FMNH, Field Museum of Natural History, Chicago, U.S.A	FMNH P27393
850	Parasaurolophus_walkeri	Parasaurolophus_walkeri	Ornithischia	Hadrosauroidea	Hadrosauroidea	Dinosaur Park	Late_Campanian	Late_Campanian	1045	430	98.7	146.8	NA	NA	520	265	75.5	83.2	142.5	494.5	ROM 768 (NEC/MTC); Evans 2010	mature	0	0	ROM, Royal Ontario Museum, Toronto, Canada	ROM 768
851	Parksosaurus_warreni	Parksosaurus_warreni	Ornithischia	Ornithischia	Ornithischia	Horseshoe Canyon	Early_Maastrichtian	Early_Maastrichtian	270	103	30	34	312.5	83	218	72	21	21.6	NA	127	ROM 804 (CMB/NEC/MTC)	mature; Brown et al. 2011	0	0	ROM, Royal Ontario Museum, Toronto, Canada	ROM 804
852	Pawpawsaurus_campbelli	Pawpawsaurus_campbelli	Ornithischia	Ankylosauria	Ankylosauria	Paw Paw	Late_Albian	Late_Albian	NA	NA	NA	NA	NA	NA	NA	NA	NA	NA	NA	NA	Lee 1996	No postcranial skeleton known; mature; Lee 1996	0	0	SMU, Shuler Museum of Paleontology, Southern Methodist University, Dallas, USA	SMU 73203
852.5	Pegomastax_africanus	Pegomastax_africanus	Ornithischia	Ornithischia	Ornithischia	Upper Elliot	Hettangian	Sinemurian	NA	NA	NA	NA	NA	NA	NA	NA	NA	NA	NA	NA	Sereno 2012; partial skull only SAM-PK-K10488		0	0	SAM, South African Iziko Museum, Capetown, South Africa	SAM-PK-K10488
853	Peloroplites_cedrimontanus	Peloroplites_cedrimontanus	Ornithischia	Ankylosauria	Ankylosauria	Cedar Mountain-Mussentuchit	Late_Albian	Early_Cenomanian	NA	NA	NA	NA	NA	NA	NA	NA	NA	NA	NA	NA	John Bird and Ken Carpenter pers. comm. 12 November 2012; Carpenter et al. 2008	Isolated humerus present, but not measured in publication; bonebed with many elements; mature?; Sauropelta-size; Carpenter et al. 2008	0	0	CEUM, College of Eastern Utah Prehistoric Museum, Price, Utah, USA	CEUM 11704
854	Penelopognathus_weishampeli	Penelopognathus_weishampeli	Ornithischia	Hadrosauroidea	Hadrosauroidea	Bayan Gobi	Aptian	Aptian	NA	NA	NA	NA	NA	NA	NA	NA	NA	NA	NA	NA	Godefroit et al. 2005	no limbs; Isolated lower jaw, length 300 mm	0	0	IMM	IMM 2002-BYGB-1
855	Pentaceratops_sternbergii	Pentaceratops_sternbergii	Ornithischia	Ceratopsidae	Ceratopsidae	Fruitland/Kirtland	Late_Campanian	Late_Campanian	1020	511.5	226.5	NA	799	NA	859	400.5	149	105	NA	534	OMNH 10165 (MTC); Longrich 2011	Titanoceratops holotype; Lehman 1998: hl, tl; mature	0	0	OMNH, Sam Noble Oklahoma Museum of Natural History, Norman, Oklahoma, USA	OMNH 10165
856	Pinacosaurus_grangeri	Pinacosaurus_grangeri	Ornithischia	Ankylosauria	Ankylosauria	Djadokhta/Barun Goyot/Jingangkou	Campanian	Campanian	NA	NA	NA	NA	NA	NA	NA	NA	NA	NA	NA	NA	Maryanska 1977	Skull length based on holotype AMNH 6523 is 305mm, and is adult compared to ZPAL specimen, which is more complete and juvenile (Gilmore 1933)	0	0	AMNH, American Museum of Natural History, New York, USA	AMNH 6523
857	Pinacosaurus_mephistocephalus	Pinacosaurus_mephistocephalus	Ornithischia	Ankylosauria	Ankylosauria	Bayan Mandahu	Late_Campanian	Late_Campanian	215	NA	NA	NA	NA	NA	200	NA	NA	NA	NA	98	Godefroit et al. 1999	immature; Carpenter 2001	1	0	IMM	IMM 96BM3/1
858	Pisanosaurus_mertii	Pisanosaurus_mertii	Ornithischia	Ornithischia	Ornithischia	Ischigualasto	Carnian	Carnian	170.3	NA	23	25	159.4	48.5	NA	NA	NA	NA	NA	NA	PVL 2577 (MTC)		0	0	PVL, Fundación-Instituto Miguel Lillo, Universidad Nacional de Tucumán, Tucumán, Argentina	PVL 2577
859	Planicoxa_venenica	not	Ornithischia	Iguanodontia	Iguanodontia	Cedar Mountain-Poison Strip	Aptian	Aptian	487	NA	62	40	NA	NA	NA	NA	NA	NA	NA	NA	DiCroce and Carpenter 2001	immature; Unfused NC sutures: DiCroce and Carpenter 2001	1	0	DMNH, Denver Museum of Nature and Science, Denver, Colorado, UK	DMNH 42505
860	Polacanthus_foxii	Polacanthus_foxii	Ornithischia	Ankylosauria	Ankylosauria	Tunbridge Wells Sand/Weald Clay Group/Wessex/Ferruginous Sand	Late_Valanginian	Barremian	548	206	NA	NA	330	164	NA	NA	NA	NA	NA	NA	BMNH R175 (MTC); Pereda-Suberbiola 1999	mature; Pereda Suberbiola 1994	0	0	BMNH, Natural History Museum, London, United Kingdom	BMNH R175
861	Prenocephale_brevis	not	Ornithischia	Pachycephalosauria	Pachycephalosauria	Dinosaur Park	Late_Campanian	Late_Campanian	NA	NA	NA	NA	NA	NA	NA	NA	NA	NA	NA	NA			0	0	TMP, Royal Tyrrell Museum of Paleontology, Drumheller, Canada	TMP 87.50.29
862	Prenocephale_prenes	Prenocephale_prenes	Ornithischia	Pachycephalosauria	Pachycephalosauria	Nemegt	Late_Campanian	Early_Maastrichtian	222	99	NA	NA	NA	NA	NA	NA	NA	NA	NA	NA	MPC-D 100/1204 (DCE)		0	0	MPC, Mongolian Paleontological Center, Mongolian Academy of Sciences, Ulaanbaatar, Mongolia	MPC-D 100/1204
863	Prenoceratops_pieganensis	Prenoceratops_pieganensis	Ornithischia	Ceratopsia	Ceratopsia_3	Two Medicine	Campanian	Campanian	NA	NA	NA	NA	NA	NA	NA	NA	NA	NA	NA	NA	Chinnery 2004a	Postcranial skeleton present but undescribed. Mentioned as being similar to Leptoceratops, though more gracile	0	0	TCM, Childrens Museum of Indianapolis, Indiana, USA	TCM 2003.1.1
864	Priodontognathus_phillipsii	not	Ornithischia	Ankylosauria	Ankylosauria	UNKNOWN	NA	NA	NA	NA	NA	NA	NA	NA	NA	NA	NA	NA	NA	NA		Based on a maxilla, considered a nomen dubium by most recent authors (Carpenter 2001)	0	0		SMC B53408
864.5	Probactrosaurus_mazongshanensis	Probactrosaurus_mazongshanensis	Ornithischia	Hadrosauroidea	Hadrosauroidea	Lower Red Unit	Barremian	Aptian	NA	NA	NA	62	NA	NA	NA	NA	NA	NA	NA	NA	Lü et al. 1997	association not documented	0	1		IVPP V11334-5 (femur)
865	Probactrosaurus_gobiensis	Probactrosaurus_gobiensis	Ornithischia	Hadrosauroidea	Hadrosauroidea	Dashuigou	Barremian	Albian	750	NA	114	79	NA	NA	NA	NA	NA	NA	NA	NA	Norman 2002	mature; very large femur: Norman 2002	0	0	PIN, Paleontological Institute, Russian Academy of Sciences, Moscow, Russia	PIN 2232/18-9
866	Prosaurolophus_maximus	Prosaurolophus_maximus	Ornithischia	Hadrosauroidea	Hadrosauroidea	Dinosaur Park	Late_Campanian	Late_Campanian	1000	355	90.1	107.9	825.5	310	540	225	71.9	48.8	130.5	478.5	ROM 787 (NEC/MTC)	mature	0	0	ROM, Royal Ontario Museum, Toronto, Canada	ROM 787
867	Protoceratops_andrewsi	Protoceratops_andrewsi	Ornithischia	Ceratopsia	Ceratopsia_3	Djadokhta	Late_Campanian	Late_Campanian	215	93	29	28.3	273	125	220	62	NA	NA	NA	135	AMNH 6424 (MTC/DCE)	DCE: hc; Chinnery 2004b: rl, fil; mature	0	0	AMNH, American Museum of Natural History, New York, USA	AMNH 6424
868	Protohadros_byrdi	Protohadros_byrdi	Ornithischia	Hadrosauroidea	Hadrosauroidea	Woodbine	Middle_Cenomanian	Middle_Cenomanian	NA	NA	NA	NA	NA	NA	NA	NA	NA	NA	NA	NA	Head 1998	No appendicular skeleton known, skull estimated minimun, may be longer; immature; advanced subadult: Head 1998	1	0	SMU, Shuler Museum of Paleontology, Southern Methodist University, Dallas, USA	SMU 74582
869	Psittacosaurus_gobiensis	Psittacosaurus_gobiensis	Ornithischia	Ceratopsia	Ceratopsia_1	Bayan Gobi	Aptian	Aptian	125	NA	NA	15.5	129	NA	92	NA	11	NA	NA	NA	Sereno et al. 2010	Skeleton with skull, not fully described though; (rostrum to posterior quadrate); mature individual with coossification of many cranial sutures as well as all neurocentral sutures	0	0	LH, Long Hao Institute of Geology and Paleontology, Hohhot, Inner Mongolia, China	LH PV2
870	Psittacosaurus_mongoliensis	Psittacosaurus_mongoliensis	Ornithischia	Ceratopsia	Ceratopsia_1	Öösh locality	Berriasian	Hauterivian	154	NA	NA	NA	156	NA	121	NA	NA	NA	NA	NA	Chinnery 2004b; AMNH 6253 (MTC)		0	0	AMNH, American Museum of Natural History, New York, USA	AMNH 6253
871	Psittacosaurus_neimongoliensis	Psittacosaurus_neimongoliensis	Ornithischia	Ceratopsia	Ceratopsia_1	Ejinhoro	Valanginian	Albian	129.5	47.8	NA	15	141.5	NA	105	36	NA	10	NA	NA	Russell and Zhao 1996		0	0	IVPP, Institute of Vertebrate Paleontology and Paleoanthropology, Beijing, China	IVPP 12-0888-2
872	Psittacosaurus_sinensis	Psittacosaurus_sinensis	Ornithischia	Ceratopsia	Ceratopsia_1	Qingshan	Aptian	Aptian	96	NA	NA	11.8	NA	NA	NA	NA	NA	NA	NA	NA	Young 1958		0	0	IVPP, Institute of Vertebrate Paleontology and Paleoanthropology, Beijing, China	IVPP V740-741
873	Psittacosaurus_sp.	not	Ornithischia	Ceratopsia	Ceratopsia_1		NA	NA	178.7	74.5	22.9	22.8	201.4	58	NA	NA	NA	NA	NA	NA	AMNH 6541 (MTC/DCE)		0	0	AMNH, American Museum of Natural History, New York, USA	AMNH 6541
874	Qantassaurus_intrepidus	not	Ornithischia	Ornithischia	Ornithischia	Wonthaggi	Early_Aptian	Middle_Aptian	NA	NA	NA	NA	NA	NA	NA	NA	NA	NA	NA	NA	Rich and Vickers-Rich 1999	no limbs; Only partial cranial material available	0	0	NMV, Museum Victoria, Melbourne, Victoria, Australia	NMV P199075
875	Ratchasimasaurus_suranareae	not	Ornithischia	Iguanodontia	Iguanodontia	Khok Kruat	Aptian	Aptian	NA	NA	NA	NA	NA	NA	NA	NA	NA	NA	NA	NA	Shibata et al. 2011	no limbs; length of dentary 198.1 mm; height of coronoid 50.7 mm	0	0		NRRU-A2064
876	Rhabdodon_priscum	Rhabdodon_priscum	Ornithischia	Iguanodontia	Iguanodontia		Late_Campanian	Early_Maastrichtian	550	NA	NA	92	500	NA	370	NA	NA	NA	NA	320	Lapparent 1947	mature; same size as adult of Werning 2012; however, it is also similar in size to a juvenile of Osi et al. 2012	0	0	MNHN, Musee Nationale d'Histoire Naturelle, Paris, France	MNHN uncat.
877	Rubeosaurus_ovatus	Rubeosaurus_ovatus	Ornithischia	Ceratopsidae	Ceratopsidae	Two Medicine:60 metres below Bearpaw	Late_Campanian	Late_Campanian	NA	NA	NA	NA	NA	NA	NA	NA	NA	NA	NA	NA	McDonald & Horner 2010	skull pieces only; mature	0	0	USNM, United States National Museum, Washington DC, USA	USNM 11869
878	Sahaliyania_elunchunorum	Sahaliyania_elunchunorum	Ornithischia	Hadrosauroidea	Hadrosauroidea	Yuliangze	Late_Maastrichtian	Late_Maastrichtian	NA	NA	NA	NA	NA	NA	408	NA	63	NA	NA	NA	Godefroit et al. 2008	Bonebed material, may also be Wulagasaurus; mature; Godefroit et al 2008	0	1	GMH, Geological Museum of Heilongjiang, Harbin, China	GMH W453
879	Saichania_chulsanensis	Saichania_chulsanensis	Ornithischia	Ankylosauria	Ankylosauria	Barun Goyot	Campanian	Campanian	379.5	166	NA	NA	210	NA	265	155	NA	NA	NA	150	MPC-D 100/1305 (DCE)	Skull length based on G1 SPS 100/151 in Maryanska 1977, but limb measurements seem similar between specimens; mature; Vickaryous et al 2004	0	0	MPC, Mongolian Paleontological Center, Mongolian Academy of Sciences, Ulaanbaatar, Mongolia	MPC-D 100/1305
880	Sarcolestes_leedsi	not	Ornithischia	Ankylosauria	Ankylosauria	Oxford Clay	Middle_Callovian	Middle_Callovian	NA	NA	NA	NA	NA	NA	NA	NA	NA	NA	NA	NA	Galton 1983	based on an isolated mandible, but considered valid	0	0	BMNH, Natural History Museum, London, United Kingdom	BMNH R2682
881	Saurolophus_angustirostris	Saurolophus_angustirostris	Ornithischia	Hadrosauroidea	Hadrosauroidea	Nemegt	Late_Campanian	Early_Maastrichtian	1200	NA	NA	NA	1000	NA	600	NA	NA	NA	NA	NA	Maryanska and Osmolska 1984	mature	0	0	PIN, Paleontological Institute, Russian Academy of Sciences, Moscow, Russia	PIN 551-8
882	Saurolophus_osborni	Saurolophus_osborni	Ornithischia	Hadrosauroidea	Hadrosauroidea	Horseshoe Canyon	Late_Campanian	Maastrichtian	1150	509	NA	NA	1020	NA	610	255	NA	NA	NA	620	Brown 1912, 1913	mature	0	0	AMNH, American Museum of Natural History, New York, USA	AMNH 5220
883	Sauropelta_edwardsi	Sauropelta_edwardsi	Ornithischia	Ankylosauria	Ankylosauria	Cloverly	Late_Aptian	Early_Albian	754	317	104	88	380	171	527	256	96	72	NA	395	AMNH 3032 (NEC/MTC)	MTC: ul, tl, tc, MTIII; mature	0	0	AMNH, American Museum of Natural History, New York, USA	AMNH 3032
884	Scelidosaurus_harrisonii	Scelidosaurus_harrisonii	Ornithischia	Thyreophora	Thyreophora	Charmouth Mudstone	Sinemurian	Sinemurian	400	174	50	56	314	128	NA	NA	NA	NA	NA	NA	BMNH R1111 (MTC)	Limbs are present but not measured; potential femur circumference reported by Owen 1861, 10 inches; immature; Butler et al 2008	1	0	BMNH, Natural History Museum, London, United Kingdom	BMNH R1111
885	Scutellosaurus_lawleri	Scutellosaurus_lawleri	Ornithischia	Thyreophora	Thyreophora	Kayenta	Sinemurian	Pliensbachian	NA	NA	12.2	19.2	147.7	NA	NA	NA	NA	NA	NA	NA	MCZ 8797 (MTC)		0	0	MCZ, Museum of Comparative Zoology, Harvard Unviersity, Cambridge, Massachusetts, USA	MCZ 8797
886	Secernosaurus_koerneri	Secernosaurus_koerneri	Ornithischia	Hadrosauroidea	Hadrosauroidea	Bajo Barreal/Los Alamitos	Late_Campanian	Early_Maastrichtian	790	335	109.2	80.7	NA	NA	NA	NA	NA	NA	NA	NA	MACN-RN 02 (MTC)	Specimen is "Kritosaurus" australis, synonymized with Secernosaurus by Prieto-Marquez and Salinas 2010; immature; Prieto-Marques & Salinas 2010	0	0	MACN, Museo Argentino de Ciencias Naturales, Buenos Aires, Argentina	MACN-RN 02
887	Sellacoxa_pauli	not	Ornithischia	Iguanodontia	Iguanodontia	Wadhurst Clay	Valanginian	Valanginian	NA	NA	NA	NA	NA	NA	NA	NA	NA	NA	NA	NA	Carpenter & Ishida 2010	no limbs; partial pelvis and dorsal series	0	0	BMNH, Natural History Museum, London, United Kingdom	BMNH R 3788
888	Shamosaurus_scutatus	Shamosaurus_scutatus	Ornithischia	Ankylosauria	Ankylosauria	Dzunbain	Aptian	Albian	NA	NA	NA	NA	NA	NA	NA	NA	NA	NA	NA	NA	Tumanova 1983	skull is 260 mm wide; no postcranial skeleton; mature; large size; Vickaryous et al 2004	0	0	PIN, Paleontological Institute, Russian Academy of Sciences, Moscow, Russia	PIN 3779/2
889	Shantungosaurus_giganteus	Shantungosaurus_giganteus	Ornithischia	Hadrosauroidea	Hadrosauroidea	Xingezhuang	Campanian	Campanian	1700	680	NA	NA	NA	NA	965	404	NA	NA	NA	NA	ZJZ 1-1626/ZJZ 1-1610 (NEC)	humerus and femur based on largest elements in the bonebed, but probably not associated. Proportions seem reasonable compared to other hadrosaurids. Mature	0	1	ZJZ	ZJZ 1-1626/ZJZ 1-1610
890	Shuangmiaosaurus_gilmorei	Shuangmiaosaurus_gilmorei	Ornithischia	Hadrosauroidea	Hadrosauroidea	Sunjiawan	Cenomanian	Turonian	NA	NA	NA	NA	NA	NA	NA	NA	NA	NA	NA	NA	You et al. 2003c	no limbs; only maxilla and dentary known from two separate specimens; maxilla 450mm long	0	0	LPM, Liaoning Paleontological Museum, China	LPM 0165
891	Siamodon_nimngami	not	Ornithischia	Iguanodontia	Iguanodontia	Khok Kruat	Aptian	Aptian	NA	NA	NA	NA	NA	NA	NA	NA	NA	NA	NA	NA	Buffetaut and Suteethorn 2011	no limbs; maxilla length 430 mm	0	0	PRC, Palaeontological Collection, Palaeontological Research and Education Centre, Mahasarakham University	PRC-4
892	Silvisaurus_condrayi	Silvisaurus_condrayi	Ornithischia	Ankylosauria	Ankylosauria	Dakota	Albian	Albian	400	NA	NA	NA	NA	NA	NA	NA	NA	NA	NA	NA	Eaton 1960	Appendicular skeleton is only partially known, and the femoral length is an estimate based on a distal portion	0	0	KU, University of Kansas Museum, USA	KU 10296
893	Sinoceratops_zhuchengensis	not	Ornithischia	Ceratopsidae	Ceratopsidae	Wangshi	Campanian	Campanian	NA	NA	NA	NA	NA	NA	NA	NA	NA	NA	NA	NA	Xu et al. 2010	Estimated total skull length 180 cm; mature	0	0	ZCDM	ZCDM V0010
894	Sphaerotholus_bucholtzae	not	Ornithischia	Pachycephalosauria	Pachycephalosauria	Hell Creek	Maastrichtian	Maastrichtian	NA	NA	NA	NA	NA	NA	NA	NA	NA	NA	NA	NA			0	0	TMP, Royal Tyrrell Museum of Paleontology, Drumheller, Canada	TMP 87.113.3
895	Sphaerotholus_goodwini	not	Ornithischia	Pachycephalosauria	Pachycephalosauria	Kirtland	Late_Campanian	Late_Campanian	NA	NA	NA	NA	NA	NA	NA	NA	NA	NA	NA	NA		Domes only	0	0	NMMNH	NMMNH_P-27403
896	Spinops_sternbergorum	Spinops_sternbergorum	Ornithischia	Ceratopsidae	Ceratopsidae	Dinosaur Park	Late_Campanian	Late_Campanian	NA	NA	NA	NA	NA	NA	NA	NA	NA	NA	NA	NA	Farke et al. 2011; Similar in size to skull of C. apertus ROM 767	mature	0	0	BMNH, Natural History Museum, London, United Kingdom	BMNH R16307
897	Stegoceras_novomexicanum	Stegoceras_novomexicanum	Ornithischia	Pachycephalosauria	Pachycephalosauria	Fruitland	Late_Campanian	Late_Campanian	NA	NA	NA	NA	NA	NA	NA	NA	NA	NA	NA	NA	Jasinski & Sullivan 2011		0	0	SMP, State Museum of Pennsylvania, Harrisburg, Pennsylvania, USA	SMP VP-2555
898	Stegoceras_validum	Stegoceras_validum	Ornithischia	Pachycephalosauria	Pachycephalosauria	Dinosaur Park/Judith River	Campanian	Campanian	221	60.5	17.9	19.5	226	56.5	86	NA	NA	10	NA	NA	TMP 93.6.3 (cast of UA 2) (MTC)		0	0	TMP, Royal Tyrrell Museum of Paleontology, Drumheller, Canada	TMP 93.6.3 (cast of UA 2)
899	Stegopelta_landerensis	Stegopelta_landerensis	Ornithischia	Ankylosauria	Ankylosauria	Frontier	Middle_Cenomanian	Middle_Cenomanian	NA	NA	NA	NA	NA	NA	NA	NA	NA	NA	NA	NA	Williston 1905	partial skeleton, no complete limbs, dist tibial width:145	0	0	FMNH, Field Museum of Natural History, Chicago, U.S.A	FMNH UR88
900	Stegosaurus_mjosi	Stegosaurus_mjosi	Ornithischia	Stegosauria	Stegosauria	Morrison (five metres above base)	Late_Oxfordian	Early_Kimmeridgian	978	345	NA	NA	NA	NA	NA	330	NA	NA	NA	NA	SMA 0018 (pers. comm. S. Maidment)		0	0	SMA	SMA 0018
901	Stegosaurus_stenops	Stegosaurus_stenops	Ornithischia	Stegosauria	Stegosauria	Morrison	Kimmeridgian	Tithonian	1157	366	140.4	74.4	NA	NA	NA	NA	NA	NA	NA	NA	YPM 1387 (MTC)		0	0	YPM, Yale Peabody Museum, New Haven, Connecticut, USA	YPM 1387
902	Stegosaurus_ungulatus	Stegosaurus_ungulatus	Ornithischia	Stegosauria	Stegosauria	Morrison	Kimmeridgian	Tithonian	1348	425	165.7	82.1	678	NA	575	352	132.5	83	NA	NA	YPM 1853 (MTC)		0	0	YPM, Yale Peabody Museum, New Haven, Connecticut, USA	YPM 1853
903	Stenopelix_valdensis	not	Ornithischia	Ornithischia	Ornithischia	Obernkirchen Sandstein	Berriasian	Berriasian	144	NA	22	NA	134	NA	NA	NA	NA	NA	NA	61	Sereno 1987	MTIII is an estimate	0	0	GZG	GZG 741/2
904	Stormbergia_dangershoeki	Stormbergia_dangershoeki	Ornithischia	Ornithischia	Ornithischia	Upper Elliot	Hettangian	Sinemurian	193	NA	27	26	NA	NA	98	NA	NA	NA	NA	NA	Butler 2005	Assigned to cf. Stormbergia, but most complete appendicular skeleton; holotype SAM-PK-K1105 femur length 202	0	0	SAM, South African Iziko Museum, Capetown, South Africa	SAM-PK-1107
905	Struthiosaurus_transilvanicus	Struthiosaurus_transilvanicus	Ornithischia	Ankylosauria	Ankylosauria	Sinpetru/Sard	Maastrichtian	Maastrichtian	265	96	33	23	NA	NA	NA	NA	NA	NA	NA	NA	BMNH R11011 (MTC)	mature; Pereda Suberbiola and Galton 1997	0	0	BMNH, Natural History Museum, London, United Kingdom	BMNH R11011 (cast)
906	Styracosaurus_albertensis	Styracosaurus_albertensis	Ornithischia	Ceratopsidae	Ceratopsidae	Dinosaur Park	Late_Campanian	Late_Campanian	792	365	NA	NA	631	NA	585.5	280	NA	NA	NA	380	CMN 344 (NEC)	length measurements from Chinnery 2004b; femur length is an estimate; skull length from Lull 1933; skull lengths from Sampson (1995); mature	0	0	CMN, Canadian Museum of Nature, Ottawa, Canada	CMN 344
907	Talarurus_plicatospineus	Talarurus_plicatospineus	Ornithischia	Ankylosauria	Ankylosauria	Bayan Shireh	Turonian	Santonian	470	NA	NA	NA	298	NA	335	NA	53	NA	NA	164	Maleev 1956	Skull width from Maleev 1952: 350mm; mature?; large size; Maleev 1952	0	0	PIN, Paleontological Institute, Russian Academy of Sciences, Moscow, Russia	PIN 557-3
908	Talenkauen_santacrucensis	Talenkauen_santacrucensis	Ornithischia	Hadrosauroidea	Hadrosauroidea	Pari Aike	Early_Maastrichtian	Early_Maastrichtian	455	NA	NA	NA	456	NA	339	NA	NA	NA	NA	292	Novas et al. 2004	measurements taken with imagej from the reconstruction	0	0	MPM, Museo Padre Molina, Río Gallegos, Santa Cruz.	MPM–10001
909	Tanius_sinensis	Tanius_sinensis	Ornithischia	Hadrosauroidea	Hadrosauroidea	Jingangkou	Campanian	Campanian	1000	NA	NA	NA	945	NA	513	NA	NA	NA	NA	565	Wiman 1929		0	0	IVPP, Institute of Vertebrate Paleontology and Paleoanthropology, Beijing, China	IVPP ???
910	Tarchia_gigantea	Tarchia_gigantea	Ornithischia	Ankylosauria	Ankylosauria	Nemegt/Barun Goyot	Campanian	Early_Maastrichtian	NA	NA	NA	NA	NA	NA	NA	NA	NA	NA	NA	NA	Maleev 1956	partial skeleton, no other limb material; mature; Vickaryous et al 2004	0	0	PIN, Paleontological Institute, Russian Academy of Sciences, Moscow, Russia	PIN 551-29
911	Tarchia_kielanae	Tarchia_kielanae	Ornithischia	Ankylosauria	Ankylosauria	Nemegt/Barun Goyot	Campanian	Early_Maastrichtian	NA	NA	NA	NA	NA	NA	NA	NA	NA	NA	NA	NA	Maryanska 1977	Material is partial and not measured, however, Maryanska (1977) mentions it to be of similar skull size to Sanchania; Tumanova 2000 synonymize it with T. gigantea; mature?; same size as Saichania; Maryanska 1977	0	0	ZPAL, Institute of Paleobiology of the Polish Academy of Sciences, Warsaw, Poland	ZPAL MgD-1/111
912	Tatankacephalus_cooneyorum	Tatankacephalus_cooneyorum	Ornithischia	Ankylosauria	Ankylosauria	Cloverly	Late_Aptian	Early_Albian	NA	NA	NA	NA	NA	NA	NA	NA	NA	NA	NA	NA	Parsons and Parsons 2009	No appendicular skeleton; should be able to get an estimate skull length; mature; Parsons and Parsons 2009	0	0	MOR, Museum of the Rockies, Bozeman, Montana, USA	MOR 1073
913	Telmatosaurus_transsylvanicus	Telmatosaurus_transsylvanicus	Ornithischia	Hadrosauroidea	Hadrosauroidea	Sinpetru/Sard/Densus-Ciula	Maastrichtian	Maastrichtian	731	NA	104	NA	NA	NA	NA	NA	NA	NA	NA	NA	Weishampel & Norman 1993	Skull length based on BMNH R3386 (Weishampel et al 1993); mature; Benton et al. 2010	0	0	MAFI	MAFI v.10338
914	Tenontosaurus_dossi	Tenontosaurus_dossi	Ornithischia	Iguanodontia	Iguanodontia	Twin Mountains	Late_Aptian	Late_Aptian	557	NA	84.6	NA	565	NA	466	NA	NA	33.6	NA	341	Winkler et al. 1997	Metatarsal estimated; mature	0	0	FWMSH, Fort Worth Museum of Science and History, Fort Worth, USA	FWMSH 93B1
915	Tenontosaurus_tilletti	Tenontosaurus_tilletti	Ornithischia	Iguanodontia	Iguanodontia	Cloverly	Late_Aptian	Early_Albian	575	227.5	NA	NA	535	NA	441	159	NA	NA	NA	330	Ostrom 1970	mature; similar in size to adult of Werning 2012 though not the largest individual	0	0	OMNH, Sam Noble Oklahoma Museum of Natural History, Norman, Oklahoma, USA	OU 11
916	Tethyshadros_insularis	Tethyshadros_insularis	Ornithischia	Hadrosauroidea	Hadrosauroidea	Liburnian	Late_Campanian	Early_Maastrichtian	420	NA	NA	NA	550	NA	292	NA	NA	NA	NA	277	Dalla Vecchia 2009	mature; Dalla Vecchia 2009	0	0	SC, Italian State collections	SC 57021
917	Texacephale_langstoni	not	Ornithischia	Pachycephalosauria	Pachycephalosauria	Aguja	Campanian	Campanian	NA	NA	NA	NA	NA	NA	NA	NA	NA	NA	NA	NA	Longrich et al. 2010	Skull cap; Not considered as valid by Lehman 2010 and Jasinski and Sullivan 2011	0	0	LSUMNS, Louisiana State University Museum of Natural Science; Baton Rouge, USA	LSUMNS 20010
918	Texasetes_pleurohalio	Texasetes_pleurohalio	Ornithischia	Ankylosauria	Ankylosauria	Paw Paw	Late_Albian	Late_Albian	NA	NA	NA	NA	NA	NA	NA	NA	NA	NA	NA	NA	Coombs 1995	All limb bones present, but all partial; no measurements presented	0	0	USNM, United States National Museum, Washington DC, USA	USNM 337987
919	Theiophytalia_kerri	Theiophytalia_kerri	Ornithischia	Iguanodontia	Iguanodontia	Purgatoire	Aptian	Albian	NA	NA	NA	NA	NA	NA	NA	NA	NA	NA	NA	NA	Brill and Carpenter 2007	reconstructed skull length; no limbs	0	0	YPM, Yale Peabody Museum, New Haven, Connecticut, USA	YPM 1887
920	Thescelosaurus_assiniboiensis	Thescelosaurus_assiniboiensis	Ornithischia	Ornithischia	Ornithischia	Frenchman	Late_Maastrichtian	Late_Maastrichtian	304.5	121	NA	NA	282	105	NA	NA	NA	NA	NA	NA	RSM 1225.1 (CMB)	mature; Brown et al 2013	0	0	RSM, Royal Saskatchewan Museum, Regina, Saskatchewan, Canada	RSM 1225.1
921	Thescelosaurus_neglectus	Thescelosaurus_neglectus	Ornithischia	Ornithischia	Ornithischia	Oldman/Hell Creek/Dinosaur Park	Middle_Campanian	Maastrichtian	448	183	61.2	56.3	NA	NA	315	108	38.7	28.3	NA	NA	AMNH 5891 (MTC)	mature; Brown et al 2013	0	0	AMNH, American Museum of Natural History, New York, USA	AMNH 5891
922	Tianyulong_confuciusi	Tianyulong_confuciusi	Ornithischia	Ornithischia	Ornithischia	Tiaojishan	Late_Bathonian	Early_Kimmeridgian	51	NA	6.3	6	82	NA	33.5	NA	NA	NA	NA	NA	Zheng et al 2009	the sutural lines between the neural arches and the centra are still visible, whereas the ends of the preserved long bones are all ossified	0	0	STMN, Shandong Tianyu Museum of Nature, Shandong, China	STMN 26-3
923	Tianzhenosaurus_youngi	Tianzhenosaurus_youngi	Ornithischia	Ankylosauria	Ankylosauria	Huiquanpu	Late_Cretaceous	Late_Cretaceous	402.6	NA	73	NA	NA	NA	254.1	NA	45	NA	NA	NA	Barrett et al. 1998	skull width=294mm; skull based on holotype HBV-10003 (Peng and Cheng 1998); HBV-10003 has a complete postcranial skeleton but it was not measured or figured; Femur measurement is for Shanxia tanzhenensis, which according to Sullivan 1999/2000 this taxon is the junior synonym of T. youngi; immature; Vickaryous et al 2004	1	0	IVPP, Institute of Vertebrate Paleontology and Paleoanthropology, Beijing, China	IVPP V11276
924	Torosaurus_latus	Torosaurus_latus	Ornithischia	Ceratopsidae	Ceratopsidae	Hell Creek/Lance	Maastrichtian	Maastrichtian	NA	NA	NA	NA	NA	NA	767	NA	NA	91	NA	NA	Johnson & Ostrom 1995	measured using scale bar in figure; mature	0	0	MPM	MPM VP6841
925	Triceratops_horridus	Triceratops_horridus	Ornithischia	Ceratopsidae	Ceratopsidae	Hell Creek/Lance/Scollard	Maastrichtian	Maastrichtian	1033.5	498.5	175.2	105.2	618.5	361.5	780	491.5	186.7	106.9	NA	397	AMNH 5033 (MTC)	mature	0	0	AMNH, American Museum of Natural History, New York, USA	AMNH 5033
926	Triceratops_prorsus	Triceratops_prorsus	Ornithischia	Ceratopsidae	Ceratopsidae	Laramie/Lance/Ravenscrag	Maastrichtian	Maastrichtian	1104	485	190	120	736	NA	752	NA	148	120	NA	NA	USNM 4842 (MTC)	mature	0	0	USNM, United States National Museum, Washington DC, USA	USNM 4842
927	Tsagantegia_longicranialis	Tsagantegia_longicranialis	Ornithischia	Ankylosauria	Ankylosauria	Bayan Shireh	Turonian	Santonian	NA	NA	NA	NA	NA	NA	NA	NA	NA	NA	NA	NA	Tumanova 1993; GI SPS N 700/17	Only a skull, no total length measurement provided. 260-290 mm long according to measurements of figures with scale bars; mature; Vickaryous et al 2004	0	0	GI	GI SPS N 700/17
928	Tsintaosaurus_spinorhinus	Tsintaosaurus_spinorhinus	Ornithischia	Hadrosauroidea	Hadrosauroidea	Jingangkou	Campanian	Campanian	1148	425	NA	NA	1120	378	685	250	NA	NA	NA	NA	IVPP Mount/IVPP V729 (NEC)	Humerus and femur may not be the same specimen, but seem close based on other hadrosaurid proportions; mature; large size	0	1	IVPP, Institute of Vertebrate Paleontology and Paleoanthropology, Beijing, China	IVPP Mount/IVPP V729
929	Tuojiangosaurus_multispinus	Tuojiangosaurus_multispinus	Ornithischia	Stegosauria	Stegosauria	Shangshaximiao	Oxfordian	Early_Kimmeridgian	872	NA	141	NA	615	NA	676	NA	106	NA	NA	NA	Dong et al. 1977		0	0	CV, Chongqing	CV 00209
930	Turanoceratops_tardabilis	Turanoceratops_tardabilis	Ornithischia	Ceratopsia	Ceratopsia_3	Bissekty	Late_Turonian	Late_Turonian	NA	NA	NA	NA	NA	NA	NA	NA	50	40	NA	NA	Sues and Averianov 2009	Limb measurements are partial, only ends of a humerus and tibia; dentary length 115mm	0	0	CCMGE, Chernyshev’s Central Museum of Geological Exploration, Saint Petersburg, Russia	CCMGE 251/12457
931	Tylocephale_gilmorei	Tylocephale_gilmorei	Ornithischia	Pachycephalosauria	Pachycephalosauria	Barun Goyot	Campanian	Campanian	NA	NA	NA	NA	NA	NA	NA	NA	NA	NA	NA	NA	Maryanska & Osmolska 1974	Partial skull	0	0
932	Udanoceratops_tschizhovi	Udanoceratops_tschizhovi	Ornithischia	Ceratopsia	Ceratopsia_2	Barun Goyot/Djadokhta	Campanian	Campanian	NA	NA	NA	NA	NA	NA	361.5	NA	53.9	NA	NA	232	Chinnery 2004b		0	0	PIN, Paleontological Institute, Russian Academy of Sciences, Moscow, Russia	PIN 3907/11
933	Unescoceratops_koppelhusae	Unescoceratops_koppelhusae	Ornithischia	Ceratopsia	Ceratopsia_3	Dinosaur Park	Late_Campanian	Late_Campanian	NA	NA	NA	NA	NA	NA	NA	NA	NA	NA	NA	NA	Ryan et al. 2012	Length as preserved of dentary 174 mm	0	0	TMP, Royal Tyrrell Museum, Drumheller, Canada	TMP 95.12.6
934	Utahceratops_gettyi	Utahceratops_gettyi	Ornithischia	Ceratopsidae	Ceratopsidae	Kaiparowits	Late_Campanian	Late_Campanian	NA	NA	NA	NA	NA	NA	NA	NA	NA	NA	NA	NA	Sampson et al. 2010	1000 (rostrum-quadrate length); 2300 (total length including frill); mature	0	0	UMNH, University of Utah Museu of Natural History, Salt Lake City, Utah, USA	UMNH VP 12198
935	Uteodon_aphanoecetes	Uteodon_aphanoecetes	Ornithischia	Iguanodontia	Iguanodontia	Morrison	Kimmeridgian	Tithonian	395	NA	NA	NA	360	NA	227	NA	48	37	NA	143	Gilmore 1925; Carpenter and Wilson 2008	mature?; smaller than camptosaurus so it may be immature: Carpenter and Wilson 2008; also, note highly open neurocentral sutures	1	0	CM, Carnegie Museum, Pittsburgh, Pennsylvania, USA	CM 11337
936	Vagaceratops_irvinensis	Vagaceratops_irvinensis	Ornithischia	Ceratopsidae	Ceratopsidae	Dinosaur Park:upper lithofacies	Late_Campanian	Late_Campanian	NA	NA	NA	NA	NA	NA	NA	NA	NA	NA	NA	NA	Holmes et al. 2001	mature	0	0	NMC, National Museums of Canada, Ottawa, Canada	NMC 41357
937	Valdosaurus_canaliculatus	Valdosaurus_canaliculatus	Ornithischia	Iguanodontia	Iguanodontia	Wessex	Late_Barremian	Late_Barremian	224	90	26.3	26.8	NA	NA	NA	NA	NA	NA	NA	NA	MNHN GDF 332 (MTC)	mature; same size as adult of Werning 2012	0	0	MNHN, Musee Nationale d'Histoire Naturelle, Paris, France	MNHN GDF 332
938	Velafrons_coahuilensis	Velafrons_coahuilensis	Ornithischia	Hadrosauroidea	Hadrosauroidea	Cerro del Pueblo	Late_Campanian	Late_Campanian	NA	NA	NA	NA	NA	NA	NA	NA	NA	NA	NA	NA	Gates et al. 2007	Postcranial skeleton available but not published; subadult specimen; immature; Gates et al. 2007	1	0	CPC, Colección Paleontológica de Coahuila, Saltillo	CPC-59
939	Wannanosaurus_yansiensis	not	Ornithischia	Pachycephalosauria	Pachycephalosauria	Xiaoyan	Early_Maastrichtian	Early_Maastrichtian	92.5	33	NA	NA	86	27	43	16	NA	NA	NA	NA	IVPP V4447 (NEC)	At least some cranial sutures were open in IVPP V 4447, leading to the suggestion that the specimen represents a juvenile or subadult individual	1	0	IVPP, Institute of Vertebrate Paleontology and Paleoanthropology, Beijing, China	IVPP V4447
940	Willinakaqe_salitralensis	Willinakaqe_salitralensis	Ornithischia	Hadrosauroidea	Hadrosauroidea	Allen	Late_Campanian	Early_Maastrichtian	1000	NA	NA	NA	NA	NA	550	NA	NA	NA	NA	NA	Juarez Valieri et al 2010	Bonebed material, a femur is present but was not figured or measured in the publication, but the largest were described as "near a meter in proximodistal length", largest humeri were described as 55 cm.	0	1	MPCA (Museo Carlos Ameghino, Cipolletti, Rio Negro Province, Argentina)	MPCA-Pv SM 33
941	Wulagasaurus_dongi	Wulagasaurus_dongi	Ornithischia	Hadrosauroidea	Hadrosauroidea	Yuliangze	Late_Maastrichtian	Late_Maastrichtian	NA	NA	NA	NA	NA	NA	522	NA	NA	76	NA	NA	Godefroit et al. 2008	Bonebed material, may also be Sahelanya. Dentary length 525 mm	0	1	GMH, Geological Museum of Heilongjiang, Harbin, China	GMH W184
942	Xiaosaurus_dashanpensis	not	Ornithischia	Ornithischia	Ornithischia	Xiashaximiao	Bajocian	Callovian	110	NA	11.6	NA	118	NA	87	NA	8.7	NA	NA	NA	Dong and Tang 1983	range from juvenile to adult: Dong 1992	0	0	IVPP, Institute of Vertebrate Paleontology and Paleoanthropology, Beijing, China	IVPP V6730A
943	Xuanhuaceratops_niei	Xuanhuaceratops_niei	Ornithischia	Ceratopsia	Ceratopsia_1	Xiashaximiao	Bajocian	Callovian	NA	NA	NA	NA	NA	NA	40	NA	NA	NA	NA	NA	Zhao et al. 2006	humerus measurements is an estimate based on two different ends that do not exactly fit together	0	0	IVPP, Institute of Vertebrate Paleontology and Paleoanthropology, Beijing, China	IVPP 12722
944	Xuwulong_yueluni	not	Ornithischia	Hadrosauroidea	Hadrosauroidea	Xinminpu Group	Aptian	Albian	NA	NA	NA	NA	NA	NA	NA	NA	NA	NA	NA	NA	You et al. 2011	mature; You et al. 2011	0	0	GSGM, Gansu Geological Museum, China	GSGM-F00001
945	Yamaceratops_dorngobiensis	Yamaceratops_dorngobiensis	Ornithischia	Ceratopsia	Ceratopsia_2	Javkhlant	Santonian	Santonian	NA	NA	NA	NA	NA	NA	NA	NA	NA	NA	NA	NA	Makovicky & Norell 2006	Partial limbs are present in the referred specimen IGM 100/1303, but not measured; skull length is rostrum-quadrate estimate	0	0	IGM, Geological Institute of the Mongolian Academy of Sciences, Ulaan Baatar, Mongolia	IGM 100/1315
946	Yandusaurus_hongheensis	Yandusaurus_hongheensis	Ornithischia	Ornithischia	Ornithischia	Xiashaximiao	Bajocian	Callovian	NA	NA	NA	NA	NA	NA	292.1	NA	31.2	21.5	NA	NA	He & Cai 1983	Total body length = 1.4m; mature; large size relative to "Y." multidens: Barrett et al. 2005	0	0	GCC	GCC V20501
947	Yinlong_downsi	Yinlong_downsi	Ornithischia	Ceratopsia	Ceratopsia_1	Shishugou	Oxfordian	Oxfordian	152	41	NA	NA	155	NA	91	45	NA	NA	NA	NA	IVPP V17530 (NEC)		0	0	IVPP, Institute of Vertebrate Paleontology and Paleoanthropology, Beijing, China	IVPP V17530
948	Yueosaurus_tiantaiensis	not	Ornithischia	Ornithischia	Ornithischia	Liangtoutang	Aptian	Cenomanian	NA	NA	10.5	12	NA	NA	65	NA	7.9	6.4	NA	44	Zheng et al. 2012	Scapular length 74 mm; femur incomplete but circumference should be possible; humerus measured using imagej, weird looking humerus	0	0	ZMNH, Zhejiang Museum of Natural History	ZMNH M8620
949	Zalmoxes_robustus	Zalmoxes_robustus	Ornithischia	Iguanodontia	Iguanodontia	Sinpetru/Sard/Densus-Ciula	Maastrichtian	Maastrichtian	321	125	43	31	NA	NA	210	83	27	23.3	NA	NA	BMNH 3814 (MTC)	referred specimen to this species in Weishampel et al. 2003; mature; Benton et al. 2010	0	0	BMNH, Natural History Museum, London, United Kingdom	BMNH 3814
950	Zalmoxes_shqiperorum	Zalmoxes_shqiperorum	Ornithischia	Iguanodontia	Iguanodontia	Sard	Early_Maastrichtian	Early_Maastrichtian	309	124	41.9	30.8	NA	NA	NA	NA	NA	NA	NA	NA	BMNH 4900 (MTC)	assigned as the holotype of this species by Weishampel et al 2003; not the largest specimen, femur length of MCDRD 66 is 495 mm; mature; Weishampel et al 2003	0	0	BMNH, Natural History Museum, London, United Kingdom	BMNH 4900
951	Zephyrosaurus_schaffi	Zephyrosaurus_schaffi	Ornithischia	Ornithischia	Ornithischia	Cloverly	Late_Aptian	Early_Albian	NA	NA	NA	NA	NA	NA	NA	NA	NA	NA	NA	NA	Sues 1980	No good postcranial material available	0	0	MCZ, Museum of Comparative Zoology, Harvard Unviersity, Cambridge, Massachusetts, USA	MCZ 4392
952	Zhejiangosaurus_lishuiensis	Zhejiangosaurus_lishuiensis	Ornithischia	Ankylosauria	Ankylosauria	Chaochuan	Cenomanian	Cenomanian	525	NA	80	62	240	NA	NA	NA	NA	NA	NA	NA	Lü et al. 2007	tibia shaft diam: 70; fibula shift diam: 30; mature?; large size; Lü et al. 2007	0	0	ZMNH, Zhejiang Museum of Natural History	ZMNH M8718
953	Zhongyuansaurus_luoyangensis	Zhongyuanosaurus_luoyangensis	Ornithischia	Ankylosauria	Ankylosauria	Mangchuan	Cenomanian	Turonian	NA	NA	NA	NA	NA	NA	NA	NA	NA	NA	NA	NA	Li et al. 2007		0	0		41HIII-0002
954	Zhuchengceratops_inexpectus	Zhuchengceratops_inexpectus	Ornithischia	Ceratopsia	Ceratopsia_3	Wangshi	Campanian	Campanian	NA	NA	NA	NA	NA	NA	NA	NA	NA	NA	NA	NA	Xu et al. 2010	mandible length = 500 mm	0	0
955	Zuniceratops_christopheri	Zuniceratops_christopheri	Ornithischia	Ceratopsidae	Ceratopsidae	Moreno Hill	Middle_Turonian	Middle_Turonian	NA	NA	NA	NA	NA	NA	NA	NA	NA	NA	NA	NA	Wolfe & Kirkland 1998	paratype, MSM P2110, is an isolated mostly complete humerus that may belong to Zuniceratops	0	0	MSM, Mesa Southwest Museum (now Arizona Museum of Natural History), Mesa, Arizona, USA	MSM P2101
956	Lagerpeton_chanarensis	Lagerpeton_chanarensis	Dinosauromorpha	Dinosauromorpha	Dinosauromorpha		Ladinian	Ladinian	NA	NA	NA	NA	NA	NA	NA	NA	NA	NA	NA	NA			0	0
957	Dromomeron_gregorii	Dromomeron_gregorii	Dinosauromorpha	Dinosauromorpha	Dinosauromorpha		Carnian	Norian	NA	NA	NA	NA	NA	NA	NA	NA	NA	NA	NA	NA			0	0
958	Dromomeron_romeri	Dromomeron_romeri	Dinosauromorpha	Dinosauromorpha	Dinosauromorpha		Norian	Norian	NA	NA	NA	NA	NA	NA	NA	NA	NA	NA	NA	NA			0	0
959	Marasuchus_lilloensis	Marasuchus_lilloensis	Dinosauromorpha	Dinosauromorpha	Dinosauromorpha		Ladinian	Ladinian	NA	NA	NA	NA	NA	NA	NA	NA	NA	NA	NA	NA			0	0
960	Lewisuchus_admixtus	Lewisuchus_admixtus	Dinosauromorpha	Dinosauromorpha	Dinosauromorpha		Ladinian	Ladinian	NA	NA	NA	NA	NA	NA	NA	NA	NA	NA	NA	NA			0	0
961	Asilisaurus_kongwe	Asilisaurus_kongwe	Dinosauromorpha	Dinosauromorpha	Dinosauromorpha		Anisian	Anisian	NA	NA	NA	NA	NA	NA	NA	NA	NA	NA	NA	NA			0	0
962	Eucoelophysis_baldwini	Eucoelophysis_baldwini	Dinosauromorpha	Dinosauromorpha	Dinosauromorpha		Norian	Rhaetian	NA	NA	NA	NA	NA	NA	NA	NA	NA	NA	NA	NA			0	0
963	Silesaurus_opolensis	Silesaurus_opolensis	Dinosauromorpha	Dinosauromorpha	Dinosauromorpha		Carnian	Norian	NA	NA	NA	NA	NA	NA	NA	NA	NA	NA	NA	NA			0	0
964	Sacisaurus_agudoensis	Sacisaurus_agudoensis	Dinosauromorpha	Dinosauromorpha	Dinosauromorpha		Norian	Norian	NA	NA	NA	NA	NA	NA	NA	NA	NA	NA	NA	NA			0	0
965	Diodorus_scytobrachion	Diodorus_scytobrachion	Dinosauromorpha	Dinosauromorpha	Dinosauromorpha		Carnian	Carnian	NA	NA	NA	NA	NA	NA	NA	NA	NA	NA	NA	NA			0	0

## Sheet: Mass estimates
	Taxon	Mass 1 /kg (facultative quadrupeds as bipeds)	Mass 2 /kg (facultative quadrupeds as quadrupeds)	Notes
1	Apatosaurus_minimus	NA	NA	NA
2	Cetiosauriscus_greppini	NA	NA	NA
3	Cetiosaurus_glymptonensis	NA	NA	NA
4	Gyposaurus_sinensis	38.4035	38.4035	HC and FC estimated
5	Huanghetitan_ruyangensis	NA	NA	NA
6	Morosaurus_agilis	NA	NA	NA
7	Pelorosaurus_becklesii	NA	NA	NA
8	Yunnanosaurus_youngi	NA	NA	NA
9	Aardonyx_celestae	NA	NA	NA
10	Abrosaurus_dongpoensis	NA	NA	NA
11	Adamantisaurus_mezzalirai	NA	NA	NA
12	Adeopapposaurus_mognai	43.9107	43.9107	HC and FC estimated
13	Aegyptosaurus_baharijensis	NA	NA	NA
14	Aeolosaurus_maximus	NA	NA	NA
15	Aeolosaurus_colhuehuapensis	NA	NA	NA
16	Aeolosaurus_rionegrinus	NA	NA	NA
17	Aeolosaurus_sp.	NA	NA	NA
18	Agustinia_ligabuei	NA	NA	NA
19	Alamosaurus_sanjuanensis	35163.8	35163.8	measured circumferences
20	Amargasaurus_cazaui	10737.1	10737.1	measured circumferences
21	Amargatitanis_macni	NA	NA	NA
22	Amazonsaurus_maranhensis	NA	NA	NA
23	Anchisaurus_polyzelus	137.558	137.558	FC estimated
24	Ampelosaurus_atacis	2518.34	2518.34	measured circumferences
25	Amphicoelias_altus	NA	NA	NA
26	Amygdalodon_patagonicus	NA	NA	NA
27	Andesaurus_delgadoi	NA	NA	NA
28	Angolatitan_adamastor	NA	NA	NA
29	Antarctosaurus_wichmannianus	NA	NA	NA
30	Antarctosaurus_brasilensis	20295.4	20295.4	HC and FC estimated
31	Antetonitrus_ingenipes	5639.74	5639.74	measured circumferences
32	Apatosaurus_excelsus	30541.9	30541.9	measured circumferences
33	Apatosaurus_louisae	41268.7	41268.7	measured circumferences
34	Apatosaurus_ajax	33265.3	33265.3	measured circumferences
35	Apatosaurus_yahnahpin	NA	NA	NA
36	Apatosaurus_parvus	24277	24277	HC and FC estimated
37	Aragosaurus_ischiaticus	NA	NA	NA
38	Archaeodontosaurus_descouensi	NA	NA	NA
39	Arcusaurus_pereirabdalorum	NA	NA	NA
40	Argentinosaurus_huinculensis	NA	NA	NA
41	Argyrosaurus_superbus	NA	NA	NA
42	Atacamatitan_chilensis	4349.06	4349.06	HC and FC estimated
43	Atlasaurus_imelakei	25983.3	25983.3	measured circumferences
44	Atsinganosaurus_velauciensis	NA	NA	NA
45	Australodocus_bohetii	NA	NA	NA
46	Austrosaurus_mckillopi	NA	NA	NA
47	Baotianmansaurus_henanensis	NA	NA	NA
48	Barapasaurus_tagorei	NA	NA	NA
49	Barosaurus_lentus	13163.5	13163.5	measured circumferences
50	Barrosasaurus_casamiquelai	NA	NA	NA
51	Baurutitan_britoi	NA	NA	NA
52	Bellusaurus_sui	NA	NA	NA
53	Blikanasaurus_cromptoni	NA	NA	NA
54	Bonatitan_reigi	1016.02	1016.02	measured circumferences
55	Bonitasaura_salgadoi	NA	NA	NA
56	Borealosaurus_wimani	NA	NA	NA
57	Bothriospondylus_from_France	14626.7	14626.7	HC and FC estimated
58	Brachiosaurus_altithorax	56254.9	56254.9	HC estimated
59	Brachytrachelopan_mesai	NA	NA	NA
60	Camarasaurus_lewisi	NA	NA	NA
61	Camarasaurus_grandis	18174.6	18174.6	measured circumferences
62	Camarasaurus_lentus	3838.99	3838.99	measured circumferences
63	Camarasaurus_supremus	NA	NA	NA
64	Camelotia_borealis	NA	NA	NA
65	Cardiodon_rugulosus	NA	NA	NA
66	Cathartesaura_anaerobica	NA	NA	NA
67	Cedarosaurus_weiskopfae	15295.7	15295.7	measured circumferences
68	Cetiosauriscus_stewarti	15581.8	15581.8	measured circumferences
69	Cetiosaurus_oxoniensis	27254.9	27254.9	measured circumferences
70	Chinshakiangosaurus_chunghoensis	NA	NA	NA
71	Chromogisaurus_novasi	13.0528	13.0528	measured circumferences
72	Chuanjiesaurus_anaensis	12384.9	12384.9	HC and FC estimated
73	Chuanjiesaurus_anaensis	16286.2	16286.2	HC and FC estimated
74	Chubutisaurus_insignis	29174	29174	measured circumferences
75	Chuxiongosaurus_lufengensis	NA	NA	NA
76	Coloradisaurus_brevis	NA	NA	NA
76.5	Comahuesaurus_windhauseni	12331.5	12331.5	measured circumferences
77	Daanosaurus_zhangi	NA	NA	NA
78	Dashanpusaurus_dongi	9822.38	9822.38	measured circumferences
79	Datousaurus_bashanensis	NA	NA	NA
80	Daxiatitan_binglingi	NA	NA	NA
81	Demandasaurus_darwini	NA	NA	NA
82	Diamantinasaurus_matildae	23076.8	23076.8	measured circumferences
83	Dicraeosaurus_sattleri	10163.3	10163.3	measured circumferences
84	Dinheirosaurus_lourinhanensis	NA	NA	NA
85	Diplodocus_longus	14813.1	14813.1	measured circumferences
86	Diplodocus_hayi	16333.1	16333.1	measured circumferences
87	Diplodocus_carnegiei	13800.9	13800.9	measured circumferences
88	Diplodocus_lacustris	NA	NA	NA
89	Diplodocus_hallorum	NA	NA	NA
90	Dongbeititan_dongi	NA	NA	NA
91	Dongyangosaurus_sinensis	NA	NA	NA
92	Dystrophaeus_viaemalae	NA	NA	NA
93	Efraasia_diagnostica	37.2442	37.2442	measured circumferences
94	Elaltitan_lilloi	42798.5	42798.5	FC estimated
95	Eomamenchisaurus_yuanmouensis	NA	NA	NA
96	Epachthosaurus_sciuttoi	12979.7	12979.7	measured circumferences
97	Erketu_ellisoni	NA	NA	NA
98	Eucnemesaurus_fortis	689.134	NA	measured circumferences
99	Euhelopus_zdanskyi	5924.14	5924.14	measured circumferences
100	Europasaurus_holgeri	1045.23	1045.23	measured circumferences
101	Ferganasaurus_verzilini	8804.92	8804.92	HC and FC estimated
102	Fukuititan_nipponensis	6819.52	6819.52	HC and FC estimated
103	Fusuisaurus_zhaoi	NA	NA	NA
104	Futalognkosaurus_dukei	38138.6	38138.6	measured circumferences
105	Galveosaurus_herreroi	NA	NA	NA
106	Giraffatitan_brancai	34003.1	34003.1	measured circumferences
107	Glacialisaurus_hammeri	NA	NA	NA
108	Gobititan_shenzhouensis	NA	NA	NA
109	Gondwanatitan_faustoi	NA	NA	NA
110	Gongxianosaurus_shibeiensis	NA	NA	NA
111	Haplocanthosaurus_delfsi	NA	NA	NA
112	Haplocanthosaurus_priscus	NA	NA	NA
113	Histriasaurus_boscarollii	NA	NA	NA
114	Huabeisaurus_allocotus	NA	NA	NA
115	Huanghetitan_liujiaxiaensis	NA	NA	NA
116	Hudiesaurus_sinojapanorum	NA	NA	NA
117	Ignavusaurus_rachelis	NA	NA	NA
118	Isanosaurus_attavipachi	NA	NA	NA
119	Isisaurus_colberti	NA	NA	NA
120	Jainosaurus_septentrionalis	11945.7	11945.7	measured circumferences
121	Jainosaurus_septentrionalis	NA	NA	NA
122	Janenschia_robusta	13649.2	13649.2	measured circumferences
123	Jiangshanosaurus_lixianensis	NA	NA	NA
124	Jingshanosaurus_xinwaensis	2917.57	4220.82	HC and FC estimated
125	Jiutaisaurus_xidensis	NA	NA	NA
126	Jobaria_tiguidensis	13611.4	13611.4	measured circumferences
127	Jobaria_tiguidensis	NA	NA	NA
128	Karongasaurus_gittlemani	NA	NA	NA
129	Klamelisaurus_gobiensis	11021.2	11021.2	HC and FC estimated
130	Kotasaurus_yamanpalliensis	5030.92	5030.92	HC and FC estimated
131	Kunmingosaurus	NA	NA	NA
132	Lamplughsaura_dharmarensis	NA	NA	NA
133	Laplatasaurus_araukanicus	NA	NA	NA
134	Lapparentosaurus_madagascariensis	1393.45	1393.45	measured circumferences
135	Lessemsaurus_sauropoides	1760.07	1760.07	HC and FC estimated
136	Leonerasaurus_taquetrensis	NA	NA	NA
137	Leyesaurus_marayensis	NA	NA	NA
138	Ligabuesaurus_leanzai	20434.8	20434.8	measured circumferences
139	Limaysaurus_tessonei	11595.4	11595.4	HC and FC estimated
140	Lirainosaurus_astibiae	1803.39	1803.39	HC and FC estimated
141	Losillasaurus_giganteus	NA	NA	NA
142	Lourinhasaurus_alenquerensis	30605.1	30605.1	measured circumferences
143	Lufengosaurus_magnus	2259.01	2259.01	HC estimated
144	Lusotitan_atalaiensis	NA	NA	NA
145	Magyarosaurus_dacus	746.144	746.144	measured circumferences
146	Malarguesaurus_florenciae	NA	NA	NA
147	Malawisaurus_dixeyi	6954.88	6954.88	HC and FC estimated
148	Mamenchisaurus_constructus	17591.2	17591.2	measured circumferences
149	Mamenchisaurus_youngi	6240.44	6240.44	measured circumferences
150	Massospondylus_carinatus	487.738	487.738	measured circumferences
151	Maxakalisaurus_topai	NA	NA	NA
152	Melanorosaurus_readi	NA	NA	NA
153	Mendozasaurus_neguyelap	NA	NA	NA
154	Mongolosaurus_haplodon	NA	NA	NA
155	Mussaurus_patagonicus	NA	NA	NA
156	Muyelensaurus_pecheni	NA	NA	NA
157	Narambuenatitan_palomoi	NA	NA	NA
158	Nemegtosaurus_mongoliensis	NA	NA	NA
159	Neuquensaurus_australis	6073.16	6073.16	HC and FC estimated
160	Nigersaurus_taqueti	NA	NA	NA
161	Nopcsaspondylus_alarconensis	NA	NA	NA
162	Ohmdenosaurus_liassicus	NA	NA	NA
163	Omeisaurus_maoianus	7796.37	7796.37	measured circumferences
164	Omeisaurus_jiaoi	NA	NA	NA
165	Omeisaurus_tianfuensis	15757.1	15757.1	HC and FC estimated
166	Omeisaurus_junghsiensis	8901.15	8901.15	measured circumferences
167	Opisthocoelicaudia_skarzynskii	25418.1	25418.1	measured circumferences
168	Duriatitan_humerocristatus	NA	NA	NA
169	Sauroposeidon_proteles	12438.1	12438.1	measured circumferences
170	Pampadromaeus_barberenai	8.54374	8.54374	measured circumferences
171	Panamericansaurus_schroederi	NA	NA	NA
172	Panphagia_protos	NA	NA	NA
173	Pantydraco_caducus	1.16281	1.16281	FC estimated
174	Paralititan_stromeri	NA	NA	NA
175	Patagosaurus_fariasi	NA	NA	NA
176	Pellegrinisaurus_powelli	NA	NA	NA
177	Pelorosaurus_conybeari	NA	NA	NA
178	Petrobrasaurus_puestohernandezi	14884.3	14884.3	HC and FC estimated
179	Phuwiangosaurus_sirindhornae	9651.6	9651.6	HC and FC estimated
180	Pitekunsaurus_macayai	NA	NA	NA
181	Plateosauravus_cullingworthi	1341.44	1341.44	HC and FC estimated
182	Plateosaurus_engelhardti	917.47	917.47	measured circumferences
183	Pleurocoelus_nanus	519.844	519.844	HC and FC estimated
184	Pleurocoelus_altus	NA	NA	NA
185	Pradhania_gracilis	NA	NA	NA
186	Puertasaurus_reuili	NA	NA	NA
187	Qiaowanlong_kangxii	NA	NA	NA
188	Qingxiusaurus_youjiangensis	NA	NA	NA
189	Quaesitosaurus_orientalis	NA	NA	NA
190	Rapetosaurus_krausei	1645.57	1645.57	measured circumferences
191	Rayososaurus_agrioensis	NA	NA	NA
192	Rebbachisaurus_garasbae	NA	NA	NA
193	Rhoetosaurus_brownei	NA	NA	NA
194	Rinconsaurus_caudamirus	4079.68	4079.68	measured circumferences
195	Riojasaurus_incertus	1144.23	2232.78	measured circumferences
196	Rocasaurus_muniozi	NA	NA	NA
197	Ruehleia_bedheimensis	1144.23	1144.23	measured circumferences
198	Ruyangosaurus_giganteus	NA	NA	NA
199	Saltasaurus_loricatus	5769.9	5769.9	measured circumferences
200	Saltasaurus_loricatus	NA	NA	NA
200.5	Sarahsaurus_aurifontanalis	100.194	100.194	HC and FC estimated
201	Saturnalia_tupiniquim	10.6468	10.6468	HC estimated
202	Sauroposeidon_proteles	NA	NA	NA
203	Seitaad_ruessi	NA	NA	NA
204	Shunosaurus_lii	6671.16	6671.16	HC and FC estimated
205	Shunosaurus_lii	NA	NA	NA
206	Sonidosaurus_saihangaobiensis	NA	NA	NA
207	Sonorasaurus_thompsoni	NA	NA	NA
208	Spinophorosaurus_nigerensis	NA	NA	NA
209	Supersaurus_vivianae	NA	NA	NA
210	Suuwassea_emilieae	NA	NA	NA
211	Tangvayosaurus_hoffeti	NA	NA	NA
212	Tapuiasaurus_macedoi	NA	NA	NA
213	Tastavinsaurus_sanzi	NA	NA	NA
214	Tazoudasaurus_naimi	NA	NA	NA
215	Tehuelchesaurus_benitezii	41268.7	41268.7	measured circumferences
216	Tendaguria_tanzaniensis	NA	NA	NA
217	Thecodontosaurus_antiquus	NA	NA	NA
218	Tonganosaurus_hei	NA	NA	NA
219	Tornieria_africana	12304.3	12304.3	HC estimated
220	Traukutitan_eocaudata	NA	NA	NA
221	Trigonosaurus_pricei	NA	NA	NA
222	Turiasaurus_riodevensis	50923.4	50923.4	measured circumferences
223	Uberabatitan_ribeiroi	NA	NA	NA
224	Unaysaurus_tolentinoi	NA	NA	NA
225	Venenosaurus_dicrocei	NA	NA	NA
226	Volkheimeria_chubutensis	NA	NA	NA
227	Vulcanodon_karibaensis	9772.37	9772.37	HC and FC estimated
228	Wintonotitan_wattsi	NA	NA	NA
229	Xenoposeidon_proneukos	NA	NA	NA
230	Xianshanosaurus_shijiagouensis	NA	NA	NA
231	Xixiposaurus_suni_	263.931	263.931	HC and FC estimated
232	Yimenosaurus_youngi	1904.11	1904.11	measured circumferences
233	Yuanmousaurus_jiangyiensis	7796.37	7796.37	measured circumferences
234	Yunnanosaurus_huangi	433.664	606.217	HC and FC estimated
235	Zapalasaurus_bonapartei	NA	NA	NA
236	Zby_atlanticus	NA	NA	NA
237	Abelisaurus_comahuensis	NA	NA	NA
238	Achillesaurus_manazzonei	NA	NA	NA
239	Achillobator_giganticus	451.325	451.325	FC estimated
240	Acrocanthosaurus_atokensis	3454.95	3454.95	measured circumferences
241	Adasaurus_mongoliensis	43.8258	43.8258	measured circumferences
242	Aerosteon_riocoloradensis	NA	NA	NA
243	Afrovenator_abakensis	1037.21	1037.21	measured circumferences
244	Albertonykus_borealis	NA	NA	NA
245	Albertosaurus_sarcophagus	2012.86	2012.86	measured circumferences
246	Alectrosaurus_olseni	627.052	627.052	measured circumferences
247	Alethoalaornis_agitornis	0.141631	0.141631	FC estimated
248	Alexornis_antecedens	0.0327326	0.0327326	FC estimated
249	Alioramus_spp.	276.428	276.428	measured circumferences
250	Allosaurus_fragilis	2541.81	2541.81	measured circumferences
251	Allosaurus_fragilis	NA	NA	NA
252	Alvarezsaurus_calvoi	3.14298	3.14298	FC estimated
253	Alxasaurus_elesitaiensis	NA	NA	NA
254	Ambiortus	NA	NA	NA
255	Anchiornis_huxleyi	0.699919	0.699919	FC estimated
256	Angaturama_limai	NA	NA	NA
257	Aniksosaurus_darwini	37.6024	37.6024	FC estimated
258	Anserimimus_planinychus	178.508	178.508	measured circumferences
259	Apatornis_celer	NA	NA	NA
260	Appalachiosaurus_montgomeriensis	888.984	888.984	measured circumferences
261	Apsaravis_ukhaana	0.11469	0.11469	FC estimated
262	Archaeopteryx_lithographica	0.187671	0.187671	FC estimated
263	Archaeopteryx_lithographica	0.992251	0.992251	FC estimated
264	Archaeorhynchus_spathula	0.166791	0.166791	FC estimated
265	Archaeornithoides_deinosauriscus	NA	NA	NA
266	Archaeornithomimus_asiaticus	188.847	188.847	measured circumferences
267	Aristosuchus_pusillus	NA	NA	NA
268	Asiahesperornis_bazhanovi	NA	NA	NA
269	Atrociraptor_marshalli	NA	NA	NA
270	Aucasaurus_garridoi	851.886	851.886	measured circumferences
271	Austinornis_lentus	NA	NA	NA
272	Australovenator_wintonensis	313.681	313.681	measured circumferences
273	Austroraptor_cabazai	519.06	519.06	FC estimated
274	Aviatyrannis_jurassica	NA	NA	NA
275	Avimimus_portentosus	11.1032	11.1032	measured circumferences
276	Avisaurus_archibaldi	NA	NA	NA
277	Avisaurus_gloriae	NA	NA	NA
278	Bagaraatan_ostromi	73.4963	73.4963	measured circumferences
279	Balaur_bondoc	NA	NA	NA
280	Balaur_bondoc	NA	NA	NA
281	Bahariasaurus_ingens	NA	NA	NA
282	Bambiraptor_feinbergorum	3.58524	3.58524	measured circumferences
283	Baptornis_advenus	4.90731	4.90731	FC estimated
284	Baptornis_varneri	10.2997	10.2997	FC estimated
285	Baryonyx_walkeri	NA	NA	NA
286	Becklespinax_altipinax	NA	NA	NA
287	Beipiaosaurus_inexpectus	NA	NA	NA
288	Beishanlong_grandis	621.744	621.744	FC estimated
289	Dromiceoiomimus_breviterius	125.34	125.34	measured circumferences
290	Dromiceoiomimus_breviterius	NA	NA	NA
291	Berberosaurus	NA	NA	NA
292	Boluochia_zhengi	0.12398	0.12398	FC estimated
293	Borogovia_gracilicrus	NA	NA	NA
294	Buitreraptor_gonzalezorum	3.3106	3.3106	measured circumferences
295	Byronosaurus_jaffei	NA	NA	NA
296	Caenagnathasia_martinsoni	NA	NA	NA
296.5	Caenagnathus_collinsi	NA	NA	NA
297	Carcharodontosaurus_saharicus	2994.48	2994.48	FC estimated
298	Carnotaurus_sastrei	1641.83	1641.83	measured circumferences
299	Cathayornis_yandica	0.0228734	0.0228734	FC estimated
300	Caudipteryx_zhoui	NA	NA	NA
301	Ceramornis_major	NA	NA	NA
302	Ceratonykus_oculatus	0.297937	0.297937	FC estimated
303	Ceratosaurus_nasicornis	966.225	966.225	measured circumferences
304	Ceratosaurus_nasicornis	498.863	498.863	FC estimated
305	Changchengornis_hengdaoziensis	0.0989058	0.0989058	FC estimated
306	Chaoyangia_beishanensis	0.306459	0.306459	FC estimated
307	Chilantaisaurus_tashuikouensis	3590.39	3590.39	measured circumferences
308	Chirostenotes_pergracilis	51.1036	51.1036	measured circumferences
309	Chuandongocoelurus_primitivus	18.0442	18.0442	measured circumferences
310	Cimolopteryx	NA	NA	NA
311	Citipati_osmolskae	123.993	123.993	measured circumferences
312	Coelophysis_bauri	9.82359	9.82359	measured circumferences
313	Coelophysis_bauri	9.04206	9.04206	measured circumferences
314	Coelophysis_kayentakatae	30.2226	30.2226	measured circumferences
315	Coelophysis_rhodesiensis	13.0528	13.0528	measured circumferences
316	Coelurus_fragilis	29.1418	29.1418	measured circumferences
317	Compsognathus_corallestris	2.32415	2.32415	FC estimated
318	Compsognathus_longipes	1.56762	1.56762	FC estimated
319	Conchoraptor_gracilis	NA	NA	NA
320	Concornis_lacustris	0.045903	0.045903	FC estimated
321	Condorraptor_currumili	364.544	364.544	measured circumferences
322	Confuciusornis_sanctus	0.474837	0.474837	FC estimated
323	Confuciusornis_feducciai	1.07655	1.07655	FC estimated
324	Confuciusornis_dui	NA	NA	NA
325	Confuciusornis_suniae	NA	NA	NA
326	Confuciusornis_jianchangensis	NA	NA	NA
327	Cruxicheiros_newmanorum	NA	NA	NA
328	Cryolophosaurus_ellioti	348.774	348.774	measured circumferences
329	Dalingheornis_liwei	0.00835511	0.00835511	FC estimated
330	Dapingfangornis_sentisorhinus	0.0519378	0.0519378	FC estimated
331	Daspletosaurus_torosus	2710.32	2710.32	measured circumferences
332	Daspletosaurus_torosus	NA	NA	NA
333	Daspletosaurus_torosus	604.725	604.725	measured circumferences
334	Daspletosaurus_torosus	3215.19	3215.19	measured circumferences
335	Deinocheirus_mirificus	NA	NA	NA
336	Deinonychus_antirrhopus	96.6549	96.6549	measured circumferences
337	Deinonychus_antirrhopus	NA	NA	NA
338	Deltadromeus_agilis	380.762	380.762	measured circumferences
339	Didactylornis_jii	3.08522	3.08522	FC estimated
340	Dilong_paradoxus	10.0853	10.0853	FC estimated
341	Dilong_paradoxus	NA	NA	NA
342	Dilophosaurus_sinensis	561.605	561.605	measured circumferences
343	Dilophosaurus_wetherilli	348.774	348.774	measured circumferences
344	Dilophosaurus_wetherilli	290.047	290.047	measured circumferences
345	Dracovenator_regenti	NA	NA	NA
346	Dromaeosauroides_bornholmensis	NA	NA	NA
347	Dromaeosaurus_albertensis	NA	NA	NA
348	Dryptosaurus_aquilunguis	1026.87	1026.87	measured circumferences
349	Dubreuillosaurus_valesdunensis	NA	NA	NA
350	Duriavenator_hesperis	NA	NA	NA
351	Ekrixinatosaurus_novasi	1258.02	1258.02	measured circumferences
352	Elaphrosaurus_bambergi	263.222	263.222	measured circumferences
353	Elmisaurus_rarus	NA	NA	NA
354	Elopteryx_nopcsai	13.7037	13.7037	measured circumferences
355	Elsornis_keni	NA	NA	NA
356	Enaliornis	NA	NA	NA
357	Enantiophoenix_electrophyla	NA	NA	NA
358	Enantiornis_leali	NA	NA	NA
359	Enigmosaurus_mongoliensis	NA	NA	NA
360	Eocarcharia_dinops	NA	NA	NA
361	Eocathayornis_walkeri	NA	NA	NA
362	Eoconfuciusornis_zhengi	0.166791	0.166791	FC estimated
363	Eoenantiornis_buhleri	0.108676	0.108676	FC estimated
364	Eolalulavis_hoyasi	0.0551362	0.0551362	FC estimated
365	Eoraptor_lunensis	17.2677	17.2677	measured circumferences
366	Eodromaeus_murphi	NA	NA	NA
367	Eotyrannus_lengi	NA	NA	NA
368	Epidendrosaurus_ningchengensis	NA	NA	NA
369	Epidexipteryx_hui	0.391426	0.391426	FC estimated
370	Erectopus_superbus	299.359	299.359	measured circumferences
371	Erliansaurus_bellamanus	199.468	199.468	FC estimated
372	Erlikosaurus_andrewsi	NA	NA	NA
373	Eshanosaurus_deguchiianus	NA	NA	NA
374	Eustreptospondylus_oxoniensis	364.544	364.544	measured circumferences
375	Falcarius_utahensis	83.5238	83.5238	measured circumferences
376	Fukuiraptor_kitadaniensis	250.426	250.426	measured circumferences
377	Gallimimus_bullatus	478.174	478.174	measured circumferences
378	Gallimimus_bullatus	462.501	462.501	measured circumferences
379	Gallimimus_bullatus	126.696	126.696	measured circumferences
380	Gallimimus_bullatus	NA	NA	NA
381	Gansus_yumensis	0.108676	0.108676	FC estimated
382	Gargantuavis_philoinos	188.847	188.847	measured circumferences
383	Garudimimus_brevipes	111.542	111.542	FC estimated
384	Garudimimus_brevipes	205.203	205.203	FC estimated
385	Gasosaurus_constructus	NA	NA	NA
386	Genusaurus_sisteronis	92.1421	92.1421	measured circumferences
387	Genyodectes_serus	NA	NA	NA
388	Giganotosaurus_carolinii	6136.77	6136.77	measured circumferences
389	Gigantoraptor_erlianensis	1997.09	1997.09	measured circumferences
390	Gobipteryx_minuta	0.09339	0.09339	FC estimated
391	Gojirasaurus_quayi	NA	NA	NA
392	Gorgosaurus_libratus	2487.17	2487.17	measured circumferences
393	Graciliraptor_lujiatunensis	1.75655	1.75655	measured circumferences
394	Graculavus	NA	NA	NA
395	Guaibasaurus_candelariensis	30.2803	30.2803	FC estimated
396	Guanlong_wucaii	71.5879	71.5879	measured circumferences
397	Guanlong_wucaii	71.5879	71.5879	measured circumferences
398	Gurilynia_nessovi	NA	NA	NA
399	Hagryphus_giganteus	NA	NA	NA
400	Halimornis_thompsoni	NA	NA	NA
401	Haplocheirus_sollers	19.9483	19.9483	FC estimated
402	Harpymimus_okladnikovi	NA	NA	NA
403	Herrerasaurus_ischigualastensis	274.198	274.198	measured circumferences
404	Herrerasaurus_ischigualastensis	NA	NA	NA
405	Hesperonychus_elizabethae	NA	NA	NA
406	Hesperornis_regalis	22.9808	22.9808	FC estimated
407	Hexing_qingyi	NA	NA	NA
408	Hesperornis_crassipes	24.1518	24.1518	FC estimated
409	Heyuannia_huangi	NA	NA	NA
410	Hongshanornis_longicresta	0.0305441	0.0305441	FC estimated
411	Horezmavis	NA	NA	NA
412	Huaxiagnathus_orientalis	20.3592	20.3592	FC estimated
413	Hulsanpes_perlei	NA	NA	NA
414	Huoshanornis_huji	0.0262835	0.0262835	FC estimated
415	Iberomesornis_romerali	0.0158371	0.0158371	FC estimated
416	Iaceornis_marshi	NA	NA	NA
417	Ichthyornis_dispar	0.0908028	0.0908028	FC estimated
418	IGM100_1128	1.00031	1.00031	measured circumferences
419	IGM100_1323	NA	NA	NA
420	IGM100_44	NA	NA	NA
421	Iliosuchus_incognitus	NA	NA	NA
422	Ilokelesia_aguadagrandensis	NA	NA	NA
423	Incisivosaurus_gauthieri	NA	NA	NA
424	Indosaurus_matleyi	NA	NA	NA
425	Indosuchus_raptorius	NA	NA	NA
426	Ingenia_yanshini	39.7952	39.7952	measured circumferences
427	Irritator_challengeri	NA	NA	NA
428	Itemirus_medullaris	NA	NA	NA
429	Jeholornis_prima	2.59775	2.59775	FC estimated
430	Jianchangornis_microdonta	0.745933	0.745933	FC estimated
431	Jibeinia_luanhera	0.0363051	0.0363051	FC estimated
432	Jinfengopteryx_elegans	1.45334	1.45334	FC estimated
433	Jinzhouornis_zhangjiyingia	NA	NA	NA
434	Jixiangornis_orientalis	1.19092	1.19092	FC estimated
435	Judinornis_nogontsavensis	NA	NA	NA
436	Juravenator_starki	0.411972	0.411972	FC estimated
437	Kaijiangosaurus_lini	NA	NA	NA
438	Kakuru_kujani	NA	NA	NA
439	Kelmayisaurus_petrolicus	NA	NA	NA
440	Khaan_mckennai	26.048	26.048	measured circumferences
441	Kinnareemimus	NA	NA	NA
442	Qiupalong_henanensis	NA	NA	NA
443	Kizylkumavis_cretacea	NA	NA	NA
444	Kryptops_palaios	NA	NA	NA
445	Kuszholia	NA	NA	NA
446	Labocania_anomala	NA	NA	NA
447	Laevisuchus_indicus	NA	NA	NA
448	Lametasaurus_indicus	NA	NA	NA
449	Lectavis_bretincola	NA	NA	NA
450	Lenesornis_maltshavskyi	NA	NA	NA
450.5	Leptorhynchos	NA	NA	NA
451	Leshansaurus_qianweiensis	684.303	684.303	FC estimated
452	Liaoningornis_longiditris	0.0642935	0.0642935	FC estimated
453	Ligabueino_andesi	0.349013	0.349013	measured circumferences
454	Liliensternus_liliensterni	83.5238	83.5238	measured circumferences
455	Limenavis_patagonica	NA	NA	NA
456	Limusaurus_inextricabilis	17.1923	17.1923	FC estimated
457	Linheraptor_exquisitus	NA	NA	NA
458	Lonchodytes_estesi	NA	NA	NA
459	Longchengornis_sanyanensis	0.0843773	0.0843773	FC estimated
460	Longipteryx_chaoyangensis	0.130024	0.130024	FC estimated
461	Longirostravis_hani	0.0313936	0.0313936	FC estimated
462	Lophostropheus_airlensis	NA	NA	NA
463	Lourinhanosaurus_antunesi	238.032	238.032	measured circumferences
464	Luanchuanraptor_henanensis	NA	NA	NA
465	Magnosaurus_nethercombensis	NA	NA	NA
466	Mahakala_omnogovae	0.76234	0.76234	measured circumferences
467	Majungasaurus_crenatissimus	1614.2	1614.2	measured circumferences
468	Majungasaurus_crenatissimus	NA	NA	NA
469	Mapusaurus_roseae	4140.73	4140.73	measured circumferences
470	Marshosaurus_bicentesimus	NA	NA	NA
471	Martinavis	NA	NA	NA
472	Martinavis	NA	NA	NA
473	Masiakasaurus_knopfleri	19.6632	19.6632	measured circumferences
474	Megalosaurus_bucklandii	1441.81	1441.81	measured circumferences
475	Megaraptor_namunhuaiquii	NA	NA	NA
476	Megaraptor_namunhuaiquii	NA	NA	NA
477	Mei_long	0.846078	0.846078	measured circumferences
478	Metriacanthosaurus_parkeri	1269.78	1269.78	measured circumferences
479	Microraptor_gui	1.49944	1.49944	FC estimated
480	Microraptor_zhaoianus	0.396036	0.396036	FC estimated
481	Microvenator_celer	4.33407	4.33407	measured circumferences
482	Mirischia_asymmetrica	4.79323	4.79323	FC estimated
483	Monolophosaurus_jiangi	NA	NA	NA
484	Mononykus_olecranus	4.65928	4.65928	measured circumferences
485	Nanantius_eos	NA	NA	NA
486	Nanshiungosaurus_brevispinus	NA	NA	NA
487	Nanshiungosaurus_bohlini	NA	NA	NA
488	Nedcolbertia_justinhoffmani	13.2232	13.2232	FC estimated
489	Neimongosaurus_yangi	NA	NA	NA
490	Nemegtomaia_barsboldi	NA	NA	NA
491	Neogaeornis_wetzeli	NA	NA	NA
492	Neovenator_salerii	1016.6	1016.6	measured circumferences
493	Neuquenornis_volans	0.401213	0.401213	FC estimated
494	Neuquenraptor_argentinus	49.4596	49.4596	FC estimated
495	Noasaurus_leali	NA	NA	NA
496	Noguerornis_gonzalezi	NA	NA	NA
497	Nomingia_gobiensis	37.2442	37.2442	measured circumferences
498	Nothronychus_graffami	1188.92	1188.92	measured circumferences
499	Nothronychus_mckinleyi	NA	NA	NA
500	Nqwebasaurus_thwazi	5.34189	5.34189	FC estimated
501	Nuthetes_destructor	NA	NA	NA
502	Omnivoropteryx_sinousaorum	0.401213	0.401213	FC estimated
503	Orkoraptor_burkei	NA	NA	NA
504	Ornitholestes_hermanni	14.3749	14.3749	measured circumferences
505	Ornithomimus_edmontonicus	178.508	178.508	measured circumferences
506	Ornithomimus_edmontonicus	83.5238	83.5238	measured circumferences
507	Otogornis_genghisi	NA	NA	NA
508	Oviraptor_philoceratops	NA	NA	NA
509	Ozraptor_subotaii	NA	NA	NA
510	Palintropus_retusus	NA	NA	NA
511	Parahesperornis_alexi	NA	NA	NA
512	Paraprotopteryx_gracilis	0.0189476	0.0189476	FC estimated
513	Parvicursor_remotus	0.137049	0.137049	FC estimated
514	Pasquiaornis	NA	NA	NA
515	Patagonykus_puertai	33.6168	33.6168	measured circumferences
516	Patagopteryx_deferrariisi	2.44807	2.44807	FC estimated
517	Pedopenna_daohugouensis	NA	NA	NA
518	Pelecanimimus_polyodon	NA	NA	NA
519	Pengornis_houi	0.251074	0.251074	FC estimated
520	Piatnitzkysaurus_floresi	754.991	754.991	measured circumferences
521	Piksi_barbarulna	NA	NA	NA
522	Piveteausaurus_divesensis	NA	NA	NA
523	Poekilopleuron_bucklandii	NA	NA	NA
524	Potamornis_skutchi	NA	NA	NA
525	Proceratosaurus_bradleyi	NA	NA	NA
526	Procompsognathus_triassicus	1.13035	1.13035	measured circumferences
527	Protarchaeopteryx_robusta	NA	NA	NA
528	Protopteryx_fengningensis	0.0363051	0.0363051	FC estimated
529	Pyroraptor_olympius	NA	NA	NA
530	Qiliania_graffini	0.01309	0.01309	FC estimated
531	Rahonavis_ostromi	0.576148	0.576148	measured circumferences
532	Rajasaurus_narmadensis	NA	NA	NA
533	Rapaxavis_pani	0.0158371	0.0158371	FC estimated
534	Raptorex_kriegsteini	43.8258	43.8258	measured circumferences
535	Rinchenia_mongoliensis	NA	NA	NA
536	Rugops_primus	NA	NA	NA
537	Santanaraptor_placidus	5.42474	5.42474	FC estimated
538	Sapeornis_chaoyangensis	1.90033	1.90033	FC estimated
539	Sarcosaurus_woodi	101.306	101.306	measured circumferences
540	Saurophaganax_maximus	3776.16	3776.16	measured circumferences
541	Saurornithoides_mongoliensis	18.8426	18.8426	measured circumferences
542	Saurornitholestes_langstoni	18.0442	18.0442	measured circumferences
543	Saurornitholestes_robustus	NA	NA	NA
544	Sazavis_prisca	NA	NA	NA
545	Scansoriopteryx_heilmanni	NA	NA	NA
546	Scipionyx_samniticus	0.220004	0.220004	FC estimated
547	Segisaurus_halli	NA	NA	NA
548	Segnosaurus_galbinensis	NA	NA	NA
549	Shanag_ashile	NA	NA	NA
550	Shanweiniao_cooperorum	0.0313936	0.0313936	FC estimated
551	Shanyangosaurus_niupanggouensis	NA	NA	NA
552	Shaochilong_maortuensis	NA	NA	NA
553	Shenzhouraptor_sinensis	0.745933	0.745933	FC estimated
554	Shenzhousaurus_orientalis	17.2677	17.2677	measured circumferences
555	Shidaisaurus_jinae	NA	NA	NA
556	Shixinggia_oblita	NA	NA	NA
557	Shuvuuia_deserti	3.04974	3.04974	measured circumferences
558	Shuvuuia_deserti	2.80234	2.80234	measured circumferences
559	Shuvuuia_deserti	NA	NA	NA
560	Similicaudipteryx_yixianensis	NA	NA	NA
561	Sinocalliopteryx_gigas	32.3162	32.3162	FC estimated
562	Sinornis_santensis	0.026922	0.026922	FC estimated
563	Sinornithoides_youngi	3.47371	3.47371	measured circumferences
564	Sinornithomimus_dongi	NA	NA	NA
565	Sinornithosaurus_milleni	2.66853	2.66853	FC estimated
566	Sinornithosaurus_haoiana	NA	NA	NA
567	Sinosauropteryx_prima	0.991628	0.991628	FC estimated
568	Sinovenator_changii	NA	NA	NA
569	Sinraptor_dongi	1162.46	1162.46	FC estimated
570	Sinraptor_hepingensis	1978.33	1978.33	FC estimated
571	Sinusonasus_magnodens	NA	NA	NA
572	Skorpiovenator_bustingorryi	1198.33	1198.33	FC estimated
573	Songlingornis_linghensis	NA	NA	NA
574	Soroavisaurus_australis	NA	NA	NA
575	Spinosaurus	NA	NA	NA
576	Spinostropheus	NA	NA	NA
577	Spinostropheus	NA	NA	NA
578	Staurikosaurus_pricei	23.1717	23.1717	measured circumferences
579	Stokesosaurus_clevelandi	NA	NA	NA
580	Stokesosaurus_langhami	494.18	494.18	measured circumferences
581	Streptospondylus_altdorfensis	NA	NA	NA
582	Struthiomimus_altus	178.508	178.508	measured circumferences
583	Struthiomimus_altus	152.006	152.006	FC estimated
584	Struthiomimus_altus	NA	NA	NA
585	Suchomimus_tenerensis	2905.7	2905.7	measured circumferences
586	Suchosaurus	NA	NA	NA
587	Suzhousaurus_megatheroides	3073.51	3073.51	FC estimated
588	Szechuanosaurus_zigongensis_(ZDM_9011)	370.383	370.383	FC estimated
589	Tanycolagreus_topwilsoni	51.1036	51.1036	measured circumferences
590	Tarascosaurus_salluvicus	NA	NA	NA
591	Tarbosaurus_bataar	NA	NA	NA
592	Tarbosaurus_bataar	NA	NA	NA
593	Tarbosaurus_bataar	2345.11	2345.11	measured circumferences
594	Tawa_hallae	3.73977	3.73977	FC estimated
595	Telmatornis_priscus	NA	NA	NA
596	Teviornis_gobiensis	NA	NA	NA
597	Therizinosaurus_cheloniformes	NA	NA	NA
598	Tianyuraptor_ostromi	19.6632	19.6632	measured circumferences
599	Tochisaurus_nemegtensis	NA	NA	NA
600	Torotix_clemensi	NA	NA	NA
601	Torvosaurus_tanneri	2433.27	2433.27	measured circumferences
602	Torvosaurus_tanneri	NA	NA	NA
603	Troodon_inequalis	57.4471	57.4471	measured circumferences
604	Troodon_formosus	47.3759	47.3759	measured circumferences
605	Timimus_hermani	51.1036	51.1036	measured circumferences
606	Tsaagan_mangas	NA	NA	NA
607	Tugulusaurus_faciles	11.4799	11.4799	FC estimated
608	Tyrannosaurus_rex	7693.65	7693.65	measured circumferences
609	Tyrannosaurus_rex	NA	NA	NA
610	Tyrannotitan_chubutensis	4917.72	4917.72	FC estimated
611	Unenlagia_comahuensis	62.5187	62.5187	measured circumferences
612	Unenlagia_paynemili	NA	NA	NA
613	Unquillosaurus_ceibalii	NA	NA	NA
614	Urbacodon_itermirensis	NA	NA	NA
615	Utahraptor_ostrommaysi	NA	NA	NA
616	Valdoraptor_oweni	NA	NA	NA
617	Variraptor_mechinorum	NA	NA	NA
618	Vegavis_iaai	0.696878	0.696878	FC estimated
619	Velociraptor_mongoliensis	15.0666	15.0666	measured circumferences
620	Velociraptor_mongoliensis	NA	NA	NA
621	Velociraptor_mongoliensis	12.422	12.422	measured circumferences
622	Velociraptor_mongoliensis	18.8426	18.8426	measured circumferences
623	Velocisaurus_unicus	NA	NA	NA
624	Vescornis_hebeiensis	0.0372298	0.0372298	FC estimated
625	Vitakridrinda_sulaimani	NA	NA	NA
626	Volgavis_marina	NA	NA	NA
627	Vorona_berivotrensis	1.70733	1.70733	FC estimated
628	Xenotarsosaurus_bonapartei	657.874	657.874	FC estimated
629	Xinjiangovenator_parvus	NA	NA	NA
630	Xiongguanlong_baimoensis	171.82	171.82	measured circumferences
631	Xixiasaurus_henanensis	NA	NA	NA
632	Xuanhanosaurus_qilixiaensis	NA	NA	NA
633	Yangchuanosaurus_magnus	NA	NA	NA
634	Yanornis_martini	1.49211	1.49211	FC estimated
635	Yixianornis_grabaui	0.315035	0.315035	FC estimated
636	Yixianosaurus_longimanus	NA	NA	NA
637	Yungavolucris_brevipedalis	NA	NA	NA
638	Zanabazar	NA	NA	NA
639	Zhongjianornis_yangi	NA	NA	NA
640	Zhyraornis_kashkarovi	NA	NA	NA
641	Zhyraornis_logunovi	NA	NA	NA
642	Zupaysaurus_rougieri	NA	NA	NA
643	Zuolong_salleei	88.4135	88.4135	measured circumferences
644	Daemonosaurus	NA	NA	NA
645	CV00214	NA	NA	NA
646	Concavenator_corcovatus	669.213	669.213	FC estimated
647	Proceratosaurus_bradleyi	NA	NA	NA
648	Sinotyrannus_kazuoensis	NA	NA	NA
649	Bistahieversor_sealeyi	NA	NA	NA
650	Teratophoneus_curriei	946.53	946.53	measured circumferences
651	Linhevenator_tani	25.426	25.426	FC estimated
652	Xiaotingia_zhengi	0.785227	0.785227	FC estimated
653	Jeholornis_palmapenis	0.835548	0.835548	FC estimated
654	Zhongornis_haoae	0.0262835	0.0262835	FC estimated
655	Shenquiornis_mengi	0.284219	0.284219	FC estimated
656	Cathayornis_chaubensis	0.108676	0.108676	FC estimated
657	Longicrusavis_houi	0.0518937	0.0518937	FC estimated
658	Hollanda_luceria	2.65154	2.65154	FC estimated
659	Dalianraptor_cuhe	0.745933	0.745933	FC estimated
660	Schizooura_lii	0.209615	0.209615	FC estimated
661	Eoabelisaurus_mefi	878.862	878.862	FC estimated
662	Machairasaurus_leptonychus	NA	NA	NA
663	Siamotyrannus_isanensis	NA	NA	NA
664	Probactrosaurus_mazongshanensis	1488.34	1488.34	measured circumferences
665	Abrictosaurus_consors	1.20141	1.20141	HC and FC estimated
666	Achelousaurus_horneri	NA	NA	NA
667	Acristavus_gagslarsoni	NA	NA	NA
668	Agilisaurus_louderbacki	NA	NA	NA
669	Agujaceratops_mariscalensis	2622.83	2622.83	measured circumferences
670	Ahshislepelta_minor	NA	NA	NA
671	Ajkaceratops_kozmai	NA	NA	NA
672	Alaskacephale_gangloffi	NA	NA	NA
673	Albalophosaurus_yamaguchiorum	NA	NA	NA
674	Albertaceratops_nesmoi	NA	NA	NA
675	Aletopelta_coombsi	NA	NA	NA
676	Altirhinus_kurzanovi	NA	NA	NA
677	Amtocephale_gobiensis	NA	NA	NA
678	Amurosaurus_riabinini	NA	NA	NA
679	Anabisetia_saldiviai	28.6108	28.6108	measured circumferences
680	Anasazisaurus_horneri	NA	NA	NA
681	Anchiceratops_ornatus	NA	NA	NA
682	Angulomastacator_daviesi	NA	NA	NA
683	Animantarx_ramaljonesi	764.118	764.118	measured circumferences
684	Ankylosaurus_magniventris	4780.74	4780.74	measured circumferences
685	Anoplosaurus_curtonotus	NA	NA	NA
686	Antarctopelta_oliveroi	NA	NA	NA
687	Aralosaurus_tuberiferus	NA	NA	NA
688	Archaeoceratops_oshimai	NA	NA	NA
689	Archaeoceratops_yujingziensis	4.99884	NA	FC estimated
690	Arenysaurus_ardevoli	NA	NA	NA
691	Arrhinoceratops_brachyops	NA	NA	NA
692	Asiaceratops_salsopaludalis	NA	NA	NA
693	Auroraceratops_rugosus	NA	NA	NA
694	Bactrosaurus_johnsoni	1797.34	1797.34	measured circumferences
695	Bagaceratops_rozhdestvenskyi	NA	NA	NA
696	Barilium_dawsoni	4267.04	NA	measured circumferences
697	Barsboldia_sicinskii	NA	NA	NA
698	Batyrosaurus_rozhdestvenskyi	NA	NA	NA
699	Bissektipelta_archibaldi	NA	NA	NA
700	Blasisaurus_canudoi	NA	NA	NA
701	Bolong_yixianensis	NA	NA	NA
702	Brachylophosaurus_canadensis	4458.36	4458.36	measured circumferences
703	Callovosaurus_leedsi	66.0527	NA	measured circumferences
704	Camptosaurus_dispar	1037.21	1323.81	measured circumferences
705	Cedarpelta_bilbeyhallorum	NA	NA	NA
706	Cedrorestes_crichtoni	NA	NA	NA
707	Centrosaurus_apertus	2492.64	2492.64	measured circumferences
708	Centrosaurus_brinkmani	NA	NA	NA
709	Cerasinops_hodgskissi_	119.641	NA	FC estimated
710	Changchunsaurus_parvus	NA	NA	NA
711	Chaoyangsaurus_youngi	NA	NA	NA
712	Charonosaurus_jiayinensis	NA	NA	NA
713	Chasmosaurus_belli	3097.62	3097.62	measured circumferences
714	Chasmosaurus_russelli	3495.23	3495.23	measured circumferences
715	Chungkingosaurus_jiangbeiensis	3022.77	3022.77	HC and FC estimated
716	Claosaurus_agilis	NA	NA	NA
717	Coahuilaceratops_magnacuerna	NA	NA	NA
718	Colepiocephale_lambei	NA	NA	NA
719	Corythosaurus_casuarius	NA	NA	NA
720	Corythosaurus_intermedius	3455.66	3455.66	measured circumferences
721	Craspedodon_lonzeensis	NA	NA	NA
722	Crichtonsaurus_benxiensis	NA	NA	NA
723	Crichtonsaurus_bohlini	NA	NA	NA
724	Cumnoria_prestwichii	NA	NA	NA
725	Dacentrurus_armatus	7374.39	7374.39	FC estimated
726	Dakotadon_lakotaensis	NA	NA	NA
727	Delapparentia_turolensis	NA	NA	NA
728	Diabloceratops_eatoni	NA	NA	NA
729	Draconyx_loureiroi	494.036	NA	FC estimated
730	Dracopelta_zbyszewskii	NA	NA	NA
731	Drinker_nisti	NA	NA	NA
732	Dryosaurus_altus	155.804	168.957	measured circumferences
733	Dyoplosaurus_acutesquamous	NA	NA	NA
734	Dysalotosaurus_lettowvorbecki	143.701	NA	measured circumferences
735	Echinodon_becklesii	NA	NA	NA
736	Edmontonia_longiceps	2256.75	2256.75	measured circumferences
737	Edmontonia_rugosidens	NA	NA	NA
738	Edmontosaurus_annectens	6610.08	6610.08	measured circumferences
739	Edmontosaurus_regalis	7586.5	7586.5	measured circumferences
740	Einiosaurus_procurvicornis	NA	NA	NA
741	Elrhazosaurus_nigeriensis	48.1071	NA	measured circumferences
742	Emausaurus_ernsti	NA	NA	NA
743	Eocursor_parvus	3.52472	3.52472	FC estimated
744	Eolambia_caroljonesa	NA	NA	NA
745	Eotriceratops_xerinsularis	NA	NA	NA
746	Equijubus_normani	NA	NA	NA
747	Euoplocephalus_tutus	2329.63	2329.63	measured circumferences
748	Ferganocephale_adenticulatum	NA	NA	NA
749	Fruitadens_haagarorum	0.728137	0.728137	HC estimated
750	Fukuisaurus_tetoriensis	NA	NA	NA
751	Gargoyleosaurus_parkpinorum	891.009	891.009	measured circumferences
752	Gasparinisaura_cincosaltensis	12.422	12.422	measured circumferences
753	Gastonia_burgei	1411.22	1411.22	measured circumferences
754	Gideonmantellia_amosanjuanae	5.03644	5.03644	FC estimated
755	Gigantspinosaurus_sichuanensis	2220.86	2220.86	measured circumferences
756	Gilmoreosaurus_mongolensis	1298.28	1298.28	measured circumferences
757	Glyptodontopelta_mimus	NA	NA	NA
758	Gobisaurus_domoculus	NA	NA	NA
759	Gongbusaurus_wucaiwanensis	NA	NA	NA
760	Goyocephale_lattimorei	NA	NA	NA
761	Graciliceratops_mongoliensis	NA	NA	NA
762	Gravitholus_albertae	NA	NA	NA
763	Gryphoceratops_morrisoni	NA	NA	NA
764	Gryposaurus_latidens	4230.38	4230.38	measured circumferences
764.5	Gryposaurus_monumentensis	NA	NA	NA
765	Gryposaurus_notabilis	4311.58	4311.58	measured circumferences
766	Hanssuesia_sternbergi	NA	NA	NA
767	Haya_griva	11.3997	11.3997	HC and FC estimated
768	Helioceratops_brachygnathus	NA	NA	NA
769	Heterodontosaurus_tucki	NA	NA	NA
770	Hexinlusaurus_multidens	NA	NA	NA
770.5	Hexinlusaurus_multidens	9.44906	9.44906	HC and FC estimated
771	Hippodraco_scutodens	NA	NA	NA
772	Homalocephale_calathocercos	38.5063	38.5063	measured circumferences
773	Hongshanosaurus_houi	NA	NA	NA
774	Hoplitosaurus_marshi	NA	NA	NA
775	Huayangosaurus_taibaii	NA	NA	NA
776	Huehuecanauhtlus_tiquichensis	NA	NA	NA
777	Hungarosaurus_tormai	688.181	688.181	measured circumferences
778	Hylaeosaurus_armatus	NA	NA	NA
779	Hypacrosaurus_altispinus	3689.15	3689.15	measured circumferences
780	Hypacrosaurus_stebingeri	NA	NA	NA
781	Hypselospinus_fittoni	3047.97	NA	FC estimated
782	Hypsilophodon_foxi	24.1067	24.1067	measured circumferences
783	Iguanacolossus_fortis	NA	NA	NA
784	Iguanodon_bernissartensis	8268.26	8268.26	measured circumferences
785	Iguanodon_seeleyi	15336.4	15336.4	measured circumferences
786	Jaxartosaurus_aralensis	NA	NA	NA
787	Jeholosaurus_shangyuanensis	9.66398	9.66398	measured circumferences
788	Jeyawati_rugoculus	NA	NA	NA
789	Jiangjunosaurus_junggarensis	NA	NA	NA
790	Jinzhousaurus_yangi	NA	NA	NA
791	Kangnasaurus_coetzeei	242.119	NA	measured circumferences
792	Kentrosaurus_aethiopicus	1596.86	1596.86	measured circumferences
793	Kerberosaurus_manakini	NA	NA	NA
794	Koreaceratops_hwaseongensis	NA	NA	NA
795	Koreanosaurus_boseongensis	NA	NA	NA
796	Kosmoceratops_richardsoni	NA	NA	NA
797	Kritosaurus_navajovius	NA	NA	NA
798	Kundurosaurus_nagornyi	NA	NA	NA
799	Lambeosaurus_clavintialis	NA	NA	NA
800	Lambeosaurus_lambei	3300.26	3300.26	measured circumferences
801	Lambeosaurus_magnicristatus	NA	NA	NA
802	Lanzhousaurus_magnidens	NA	NA	NA
803	Leptoceratops_gracilis	416.195	416.195	measured circumferences
804	Lesothosaurus_diagnosticus	6.31403	6.31403	measured circumferences
805	Levnesovia_transoxiana	NA	NA	NA
806	Liaoceratops_yanzigouensis	NA	NA	NA
807	Lophorhothon_atopus	NA	NA	NA
808	Loricatosaurus_priscus	2840.01	2840.01	measured circumferences
809	Lurdusaurus_arenatus	4190.96	5924.14	measured circumferences
810	Lycorhinus_angustidens	NA	NA	NA
811	Macrogryphosaurus_gondwanicus	NA	NA	NA
812	Magnapaulia_laticaudus	NA	NA	NA
813	Magnirostris_dodsoni	NA	NA	NA
814	Maiasaura_peeblesorum	3656.37	3656.37	measured circumferences
815	Manidens_condorensis	NA	NA	NA
816	Mantellisaurus_atherfieldensis	1429.13	1429.13	measured circumferences
817	Medusaceratops_lokii	NA	NA	NA
818	Micropachycephalosaurus_hongtuyanensis	5.91849	5.91849	measured circumferences
819	Minmi_paravertebra	NA	NA	NA
820	Minotaurasaurus_ramachandrani	NA	NA	NA
821	Miragaia_longicollum	NA	NA	NA
821.3	Mochlodon_suessi	NA	NA	NA
821.5	Mochlodon_vorosi	31.3285	40.9159	measured circumferences
822	Monoclonius_lowei	NA	NA	NA
823	Montanoceratops_cerorynchus	187.6	187.6	measured circumferences
824	Muttaburrasaurus_langdoni	4267.04	NA	measured circumferences
825	Mymoorapelta_maysi	NA	NA	NA
826	Naashoibitosaurus_ostromi	NA	NA	NA
827	Nanningosaurus_dashiensis	NA	NA	NA
828	Nanyangosaurus_zhugeii	NA	NA	NA
829	Nedoceratops_hatcheri	NA	NA	NA
830	Niobrarasaurus_coleii	1177.6	1177.6	HC and FC estimated
831	Nodocephalosaurus_kirtlandensis	NA	NA	NA
832	Nodosaurus_textilis	NA	NA	NA
833	Notoceratops_bonarellii	NA	NA	NA
834	Notohypsilophodon_comodorensis	NA	NA	NA
835	Ojoceratops_fowleri	NA	NA	NA
836	Olorotitan_arharensis	4132.47	4132.47	measured circumferences
837	Orodromeus_makelai	19.6632	19.6632	measured circumferences
838	Oryctodromeus_cubicularis	NA	NA	NA
839	Osmakasaurus_depressus	NA	NA	NA
840	Othnielosaurus_consors	16.5127	16.5127	measured circumferences
841	Ouranosaurus_nigeriensis	1524.44	1524.44	HC and FC estimated
842	Pachycephalosaurus_wyomingensis	369.9	369.9	measured circumferences
843	Pachyrhinosaurus_canadensis	4439.84	4439.84	measured circumferences
844	Pachyrhinosaurus_lakustai	NA	NA	NA
845	Pachyrhinosaurus_perotorum	NA	NA	NA
846	Panoplosaurus_mirus	NA	NA	NA
847	Paranthodon_africanus	NA	NA	NA
848	Pararhabdodon_isonensis	NA	NA	NA
849	Parasaurolophus_cyrtoctristatus	4937.43	4937.43	measured circumferences
850	Parasaurolophus_walkeri	5117.57	5117.57	measured circumferences
851	Parksosaurus_warreni	69.7113	69.7113	measured circumferences
852	Pawpawsaurus_campbelli	NA	NA	NA
852.5	Pegomastax_africanus	NA	NA	NA
853	Peloroplites_cedrimontanus	NA	NA	NA
854	Penelopognathus_weishampeli	NA	NA	NA
855	Pentaceratops_sternbergii	10802.1	10802.1	measured circumferences
856	Pinacosaurus_grangeri	NA	NA	NA
857	Pinacosaurus_mephistocephalus	NA	NA	NA
858	Pisanosaurus_mertii	31.2264	31.2264	FC estimated
859	Planicoxa_venenica	261.767	NA	FC estimated
860	Polacanthus_foxii	NA	NA	NA
861	Prenocephale_brevis	NA	NA	NA
862	Prenocephale_prenes	62.5187	62.5187	measured circumferences
863	Prenoceratops_pieganensis	NA	NA	NA
864	Priodontognathus_phillipsii	NA	NA	NA
864.5	Probactrosaurus_mazongshanensis	NA	NA	NA
865	Probactrosaurus_gobiensis	NA	NA	NA
866	Prosaurolophus_maximus	3112.35	3112.35	measured circumferences
867	Protoceratops_andrewsi	82.6947	82.6947	measured circumferences
868	Protohadros_byrdi	NA	NA	NA
869	Psittacosaurus_gobiensis	9.39607	9.39607	FC estimated
870	Psittacosaurus_mongoliensis	NA	NA	NA
871	Psittacosaurus_neimongoliensis	8.44622	8.44622	measured circumferences
872	Psittacosaurus_sinensis	4.14668	4.14668	FC estimated
873	Psittacosaurus_sp.	28.6108	28.6108	measured circumferences
874	Qantassaurus_intrepidus	NA	NA	NA
875	Ratchasimasaurus_suranareae	NA	NA	NA
876	Rhabdodon_priscum	1665.51	NA	FC estimated
877	Rubeosaurus_ovatus	NA	NA	NA
878	Sahaliyania_elunchunorum	NA	NA	NA
879	Saichania_chulsanensis	611.972	611.972	measured circumferences
880	Sarcolestes_leedsi	NA	NA	NA
881	Saurolophus_angustirostris	NA	NA	NA
882	Saurolophus_osborni	6638.71	6638.71	measured circumferences
883	Sauropelta_edwardsi	3010.16	3010.16	measured circumferences
884	Scelidosaurus_harrisonii	NA	NA	NA
885	Scutellosaurus_lawleri	NA	NA	NA
886	Secernosaurus_koerneri	NA	NA	NA
887	Sellacoxa_pauli	NA	NA	NA
888	Shamosaurus_scutatus	NA	NA	NA
889	Shantungosaurus_giganteus	17370	17370	measured circumferences
890	Shuangmiaosaurus_gilmorei	NA	NA	NA
891	Siamodon_nimngami	NA	NA	NA
892	Silvisaurus_condrayi	NA	NA	NA
893	Sinoceratops_zhuchengensis	NA	NA	NA
894	Sphaerotholus_bucholtzae	NA	NA	NA
895	Sphaerotholus_goodwini	NA	NA	NA
896	Spinops_sternbergorum	NA	NA	NA
897	Stegoceras_novomexicanum	NA	NA	NA
898	Stegoceras_validum	16.1432	16.1432	measured circumferences
899	Stegopelta_landerensis	NA	NA	NA
900	Stegosaurus_mjosi	4722.81	4722.81	measured circumferences
901	Stegosaurus_stenops	NA	NA	NA
902	Stegosaurus_ungulatus	6953.92	6953.92	measured circumferences
903	Stenopelix_valdensis	26.6014	26.6014	FC estimated
904	Stormbergia_dangershoeki	40.9661	40.9661	FC estimated
905	Struthiosaurus_transilvanicus	NA	NA	NA
906	Styracosaurus_albertensis	4167.91	4167.91	measured circumferences
907	Talarurus_plicatospineus	NA	NA	NA
908	Talenkauen_santacrucensis	NA	NA	NA
909	Tanius_sinensis	NA	NA	NA
910	Tarchia_gigantea	NA	NA	NA
911	Tarchia_kielanae	NA	NA	NA
912	Tatankacephalus_cooneyorum	NA	NA	NA
913	Telmatosaurus_transsylvanicus	NA	NA	NA
914	Tenontosaurus_dossi	798.687	926.059	HC and FC estimated
915	Tenontosaurus_tilletti	615.824	1019.64	measured circumferences
916	Tethyshadros_insularis	NA	NA	NA
917	Texacephale_langstoni	NA	NA	NA
918	Texasetes_pleurohalio	NA	NA	NA
919	Theiophytalia_kerri	NA	NA	NA
920	Thescelosaurus_assiniboiensis	108.545	108.545	measured circumferences
921	Thescelosaurus_neglectus	338.505	338.505	measured circumferences
922	Tianyulong_confuciusi	0.738624	0.738624	FC estimated
923	Tianzhenosaurus_youngi	NA	NA	NA
924	Torosaurus_latus	NA	NA	NA
925	Triceratops_horridus	13536.1	13536.1	measured circumferences
926	Triceratops_prorsus	10900.5	10900.5	HC estimated
927	Tsagantegia_longicranialis	NA	NA	NA
928	Tsintaosaurus_spinorhinus	4722.81	4722.81	measured circumferences
929	Tuojiangosaurus_multispinus	4786.73	4786.73	HC and FC estimated
930	Turanoceratops_tardabilis	NA	NA	NA
931	Tylocephale_gilmorei	NA	NA	NA
932	Udanoceratops_tschizhovi	NA	NA	NA
933	Unescoceratops_koppelhusae	NA	NA	NA
934	Utahceratops_gettyi	NA	NA	NA
935	Uteodon_aphanoecetes	NA	NA	NA
936	Vagaceratops_irvinensis	NA	NA	NA
937	Valdosaurus_canaliculatus	48.1071	NA	measured circumferences
938	Velafrons_coahuilensis	NA	NA	NA
939	Wannanosaurus_yansiensis	3.04974	3.04974	measured circumferences
940	Willinakaqe_salitralensis	NA	NA	NA
941	Wulagasaurus_dongi	NA	NA	NA
942	Xiaosaurus_dashanpensis	5.19654	5.19654	HC and FC estimated
943	Xuanhuaceratops_niei	NA	NA	NA
944	Xuwulong_yueluni	NA	NA	NA
945	Yamaceratops_dorngobiensis	NA	NA	NA
946	Yandusaurus_hongheensis	NA	NA	NA
947	Yinlong_downsi	5.53909	5.53909	measured circumferences
948	Yueosaurus_tiantaiensis	3.89628	3.89628	HC and FC estimated
949	Zalmoxes_robustus	118.698	185.631	measured circumferences
950	Zalmoxes_shqiperorum	116.106	NA	measured circumferences
951	Zephyrosaurus_schaffi	NA	NA	NA
952	Zhejiangosaurus_lishuiensis	NA	NA	NA
953	Zhongyuansaurus_luoyangensis	NA	NA	NA
954	Zhuchengceratops_inexpectus	NA	NA	NA
955	Zuniceratops_christopheri	NA	NA	NA
956	Lagerpeton_chanarensis	NA	NA	NA
957	Dromomeron_gregorii	NA	NA	NA
958	Dromomeron_romeri	NA	NA	NA
959	Marasuchus_lilloensis	NA	NA	NA
960	Lewisuchus_admixtus	NA	NA	NA
961	Asilisaurus_kongwe	NA	NA	NA
962	Eucoelophysis_baldwini	NA	NA	NA
963	Silesaurus_opolensis	NA	NA	NA
964	Sacisaurus_agudoensis	NA	NA	NA
965	Diodorus_scytobrachion	NA	NA	NA

## Sheet: References
Abbreviated citation	Full citation
Accarie et al. 1995	Accari H, Beaudoin B, Dejax J, Fries G, Michard JC, Taquet P. 1995. Decouverte d'un Dinosaure Theropode nouveau (Genusaurus sisteronis n. g., n. sp.) dans l'Albien marin de Sisteron (Alpes de Haute-Provence, France) et extension au Cretace inferieur de la lignee ceratosaurienne". Compte rendu hebdomadaire des seances de l'Academie des Sciences Paris. 320(2):327-334
Alifanov & Averianov 2003	Alifanov VR, Averianov AO. 2003. Ferganasaurus verzilini, gen. et sp. nov., a new neosauropod (Dinosauria, Saurischia, Sauropoda) from the Middle Jurassic of Fergana Valley, Kirghizia. Journal of Vertebrate Paleontology 23, 358-372.
Allain 2001	Allain R. 2001. Redescription de Streptospondylus altdorfensis, le dinosaure théropode de Cuvier, du Jurassique de Normandie. Geodiversitas 23, 349–367.
Allain 2005	Allain R. 2005. The postcranial anatomy of the megalosaur Dubreuillosaurus valesdunensis (Dinosauria Theropoda) from the Middle Jurassic of Normandy, France. Journal of Vertebrate Paleontology 25, 850–858.
Allain et al. 1999	Allain R, Taquet P, Battail B, Dejax J, Richir P, Véran M, Limon-Duparcmeur F, Vacant R, Mateus O, Sayarath P, Khenthavong B Phouyavong S. 1999. Un nouveau genre de dinosaure sauropode de la formation des Grès supérieurs (Aptien-Albien) du Laos [A new genus of sauropod dinosaur from the Grès supérieurs Formation (Aptian-Albian) of Laos]. Comptes Rendus de l'Académie des Sciences à Paris, Sciences…
Allain et al. 2007	Allain R, Tykoski R, Aquesbi N, Jalil N-E, Monbaron M, Russell D, Taquet, P. 2007. An abelisauroid (Dinosauria: Theropoda) from the Early Jurassic of the High Atlas Mountains, Morocco, and the radiation of ceratosaurs. Journal of Vertebrate Paleontology 27, 610–624.
Anderson et al. 1985	Anderson JF, Hall-Martin A, Russell DA. 1985. Long-bone circumference and weight in mammals, birds and dinosaurs. Journal of Zoology 207, 53-61.
Antunes & Mateus 2003	Antunes MT, Mateus O. 2003. Dinosaurs of Portugal. Comptes Rendus Palevol 2, 77-95 .
Apaldetti et al. 2011	Apaldetti C,Martinez RN, Alcober OA, Pol D. 2011. A new basal sauropodomorph (Dinosauria: Saurischia) from Quebrada del Barro Formation (Marayes-El Carrizal Basin), Northwestern Argentina. PLoS ONE 6(11), e26964.
Apesteguía 2007	Apesteguía S. 2007. The sauropod diversity of the La Amarga Formation (Barremian), Neuquén (Argentina). Gondwana Research 12, 533-546.
Arbour et al 2009	Arbour VM, Burns ME, Sissons RL. 2009. A redescription of the ankylosaurid Dyoplosaurus acutosquameus Parks, 1924 (Ornithischia: Ankylosauria) and a revision of the genus. Journal of Vertebrate Paleontology 29, 1117-1135.
Arcucci & Coria 2003	Arcucci AB, Coria RA. 2003. A new Triassic carnivorous dinosaur from Argentina. Ameghiniana 40, 217-228.
Arid & Vizotto 1971	Arid FM, Vizotto LD. 1971. Antarctosaurus brasiliensis, um novo saurÛpode do Cret·ceo superior do sol do Brasil [Antarctosaurus brasiliensis, a new sauropod from the Upper Cretaceous of southern Brazil] Anais do XXV Congresso Brasieiro de Geologia 297-305.
Averianov et al. 2005	Averianov AO, Martin T, Bakirov AA. 2005. Pterosaur and dinosaur remains from the Middle Jurassic Balabansai Svita in the northern Fergana depression, Kyrgyzstan (central Asia). Palaeontology 48, 135-155.
Azuma & Currie 2000	Azuma Y, Currie PJ. 2000. A new carnosaur (Dinosauria: Theropoda) from the Lower Cretaceous of Japan. Canadian Journal of Earth Sciences 37,1735– 1753.
Azuma & Shibata 2010	Azuma Y, Shibata M. 2010. Fukuititan nipponensis, a new titanosauriform sauropod from the Early Cretaceous Tetori Group of Fukui Prefecture, Japan. Acta Geologica Sinica 84, 454-462.
Bai et al. 1990	Bai Z, Yang J, Wang G. 1990. [Yimenosaurus, a new genus of Prosauropoda from Yimen County, Yunnan province]. Yuxiwenbo (Yuxi Culture and Scholarship) 1, 14-23.
Balanoff et al. 2009	Balanoff AM, Xu X, Kobayashi Y, Matsufune Y, Norell MA. 2009. Cranial osteology of the theropod dinosaur Incisivosaurus gauthieri. American Museum Novitates 3651, 1-35.
Bandyopadhyay et al. 2010	Bandyopadhyay S, Gillette DD, Ray S, Sengupta DP. 2010. Oteology of Barapasaurus tagorei (Dinosauria: Sauropoda) from the Early Jurassic of India. Palaeontology 53, 533-569.
Barrett et al. 1998	Barrett PM, You H-L, Upchurch P, Burton AC. 1998. A new ankylosaurian dinosaur (Ornithischia: Ankylosauria) from the Upper Cretaceous of Shanxi Province, People's Republic of China. Journal of Vertebrate Paleontology 18, 376-384.
Barrett et al. 2005	Barrett PM, Butler RJ, Knoll F. 2005. Small-bodied ornithischian dinosaurs from the Middle Jurassic of Sichuan, China. Journal of Vertebrate Paleontology 25, 823-834.
Barsbold & Perle 1980	Barsbold R, Perle A. 1980. Segnosauria, a new infraorder of carnivorous dinosaurs. Acta Palaeontologica Polonica 25, 187-195.
Barsbold 1974	Barsbold R. 1974. Saurornithoididae, a new family of small theropod dinosaurs from central Asia and North America. Palaeontologica Polonica 30, 5-22.
Barsbold 1976	Barsbold R. 1976. [New data on Therizinosaurus]. Pp. 76-91 in Paleontology and Biostratigraphy of Mongolia (Kramarenko et al. eds).
Barsbold 1983	Barsbold R. 1983. Carnivorous dinosaurs from the Cretaceous of Mongolia. Transactions of the Joint Soviet-Mongolian Paleontological Expedition 19, 5-119 [in Russian].
Barsbold 1986	Barsbold, R., 1986. Raubdinosaurier Oviraptoren. In: Vorobyeva, E.I. (Ed.), Herpetologische Untersuchungen in der Mongolischen Volksrepublik. Academia Nauk, USSR, pp. 201-223.
Barsbold 1988	Barsbold R. 1988. A new Late Cretaceous ornithomimid from the Mongolian People's Republic. Paleontological Journal 22, 124–127.
Barsbold et al. 2000	Barsbold R, Osmólska H, Watabe M, Currie PJ, Tsoghtbataar K. 2000. A new oviraptorosaur (Dinosauria, Theropoda) from Mongolia: the first dinosaur with a pygotyle. Acta Palaeontologica Polonica 45, 97-106.
Bell & Everhart 2009	Bell A, Everhart MJ. 2009. A new specimen of Parahesperornis (Aves: Hesperornithiformes) from the Smoky Hill Chalk (Early Campanian) of western Kansas. Transactions of the Kansas Academy of Science 112, 7-14.
Bell et al. 2010	Bell AK, Chiappe LM, Erickson GM, Suzuki S, Watabe M, Barsbold R, Tsogtbaatar K. 2010. Description and ecologic analysis of Hollanda luceria, a Late Cretaceous bird from the Gobi Desert (Mongolia). Cretaceous Research 31, 16-26.
Benson & Xu 2008	Benson RBJ, Xu X. 2008. The antomy and systematic position of the theropod dinosaur Chilantaisaurus tashuikouensis Hu, 1964 from the Early Cretaceous of Alanshan, People's Republic of China. Geological Magazine 145, 778-789.
Benson 2008	Benson RBJ. 2008. New information on Stokesosaurus, a tyrannosauroid (Dinosauria: Theropoda) from North America and the United Kingdom. Journal of Vertebrate Paleontology 28, 732-750.
Benson 2008a	Benson RBJ. 2008. The taxonomy, systematics and evolution of the British theropod dinosaur Megalosaurus. Unpublished PhD dissertation, University of Cambridge, Cambridge, 274 pp.
Benson 2008b	Benson RBJ. 2008. A redescription of 'Megalosaurus' hesperis (Dinosauria, Theropoda) from the Inferior Oolite (Bajocian, Middle Jurassic) of Dorset, United Kingdom. Zootaxa 1931, 57-67.
Benson 2008c	Benson RBJ. 2008. New information on Stokesosaurus, a tyrannosauroid (Dinosauria: Theropoda) from North America and the United Kingdom. Journal of Vertebrate Paleontology 28, 732-750.
Benson 2009	Benson RBJ. 2009. An assessment of variability in theropod dinosaur remains from the Bathonian (Middle Jurassic) of Stonesfield and New Park Quarry and taxonomic implications for Megalosaurus bucklandii and Iliosuchus incognitos. Palaeontology 52, 857-877.
Benson 2010a	Benson RBJ. 2010a. A description of Megalosaurus bucklandii (Dinosauria: Theropoda) from the Bathonian of the UK and the relationships of Middle Jurassic theropods. Zoological Journal of the Linnean Society of London 158, 882-935.
Benson 2010b	Benson RBJ. The osteology of Magnosaurus nethercombensis (Dinosauria, Theropoda) from the Bajocian (Middle Jurassic) of the United Kingdom and a re-examination of the oldest records of tetanurans. Journal of Systematic Palaeontology 8, 131-146.
Benson et al. 2010	Benson RBJ, Brusatte SL, Carrano MT. 2010. A new clade of archaic large-bodied predatory dinosaurs (Theropoda: Allosauroidea) that survived to the latest Mesozoic. Naturwissenschaften 97, 71-78.
Benton et al. 2010	Benton MJ, Csiki Z, Grigorescu D, Redelstorff R, Sander PM, Stein K, Weishampel DB. 2010. Dinosaurs and the island rule: The dwarfed dinosaurs from Haţeg Island. Palaeogeography, Palaeoclimatology, Palaeoecology 293, 438-454.
Blows 1998	Blows WT. 1998. A review of Lower nad middle Cretaceous dinosaurs of England. New Mexico Museum of Natural History and Science Bulletin 14, 29-38.
Bolotsky & Godefroit 2004	Bolotsky YL, Godefroit P. 2004. A new hadrosaurine dinosaur from the Late Cretaceous of Far Eastern Russia. Journal of Vertebrate Paleontology 24, 351-365.
Bonaparte & Mateus 1999	Bonaparte JF, Mateus O. 1999. A new diplodocid, Dinheirosaurus lourinhanensis gen. et sp. nov., from the Late Jurassic beds of Portugal. Revista del Museo Argentino de Ciencias Naturales "Bernardino Rivadavia" e Instituto Nacional de Investigación de las Ciencias Naturales, Paleontología 5(2):13-29
Bonaparte & Novas 1985	Bonaparte JF, Novas FE. 1985. Abelisaurus comahuensis, n. gen., n. sp. Carnosauria del Cretacio tarido de Patagonia. Ameghiniana 21, 259-265.
Bonaparte & Powell 1980	Bonaparte JF, Powell JE. 1980. A continental assemblage of tetrapods from the Upper Cretaceous beds of El Brete, northwestern Argentina (Sauropoda-Coelurosauria-Carnosauria-Aves). Mémoires de la Société Géologique de France, new series 139, 19-28.
Bonaparte & Vince 1979	Bonaparte JF, Vince M. 1979. El hallazgo del primer nido de dinosaurios triasicos, (Saurischia, Prosauropoda), Triasico Superior de Patagonia, Argentina [The discovery of the first nest of Triassic dinosaurs (Saurischia, Prosauropoda,) from the Upper Triassic of Patagonia, Argentina]. Ameghiniana 16, 173-182.
Bonaparte 1969	Bonaparte JF. 1969. Dos nuevas "faunas" de reptiles triasicos de Argentina [Two new reptilian "faunas" of the Argentine Triassic]. Gondwana Stratigraphy (IUGS Symposium, Buenos Aires) 2, 283-306.
Bonaparte 1978	Bonaparte JF. 1978. Coloradia brevis n. g. et n. sp. (Saurischia–Prosauropoda), dinosaurio Plateosauridae de la Formacion Los Colorados, Triasico Superior de La Rioja, Argentina [Coloradia brevis n. g. et n. sp. (Saurischia–Prosauropoda), a plateosaurid from the Upper Triassic Los Colorados Formation of La Rioja, Argentina]. Ameghiniana 15, 327-332.
Bonaparte 1979	Bonaparte JF. 1979. Dinosaurs: a Jurassic assemblage from Patagonia. Science 205, 1377-1378.
Bonaparte 1986	Bonaparte JF. 1986. Les dinosaures (Carnosaures, Allosauridés, Sauropodes, Cétiosaurides) du Jurassique moyen de Cerro Cóndor (Chubut, Argentine). Annales de Paléontologie (Vertebrés-Invertebrés) 72, 247-289.
Bonaparte 1986	Bonaparte JF. 1986. Les dinosaures (Carnosaures, Allosauridés, Sauropodes, Cétosauridés) du Jurassique Moyen de Cerro Cóndor (Chubut, Argentina) [The dinosaurs (carnosaurs, allosaurids, sauropods, cetiosaurids) from the Middle Jurassic of Cerro Cóndor (Chubut, Argentina)]. Annales de Paléontologie (Vert.-Invert.) 72, 325-386.
Bonaparte 1991	Bonaparte JF. 1991. Los vertebrados fósiles de la Formación Río Colorado, de la ciudad de Neuquén y cercanias, Cretácio superior, Argentina. Rev Mus Argent Cienc Nat Bernardino Rivadavia 4, 17-123.
Bonaparte 1996	Bonaparte JF. 1996. Cretaceous tetrapods of Argentina. 73-130 in (Arratia G; ed.) Contributions of Southern South America to Vertebrate Paleontology. Münchner Geowissenschaftliche Abhandlungen, München Reihe A 30.
Bonaparte 1996	Bonaparte JF. 1996. Cretaceous tetrapods of Argentina. Münchner Geowissenschaften Abhandlungen 30, 73-130.
Bonaparte 1996	Bonaparte JF. 1996. Cretaceous tetrapods of Argentina. Münchner Geowissenschaften Abhandlungen 30, 73-130.
Bonaparte 1999	Bonaparte JF. 1999. An armoured sauropod from the Aptian of northern Patagonia, Argentina. Proceedings of the Second Gondwanan Dinosaur Symposium (Tomida Y, Rich TH, Vickers-Rich P eds). National Science Museum Monographs 15, 1-12.
Bonaparte and Coria 1993	Bonaparte JF, Coria RA. 1993. Un neuvo y gigantesco saurópodo titanosaurio de la Formación Rio Limay (Albanio-Cenomaniano) de la Provincia del Neuquén, Argentina [A new and huge titanosaur sauropod from the Rio Limay Formation (Albian-Cenomanian) of Neuquén Province, Argentina]. Ameghiniana 30, 271-282.
Bonaparte et al. 1990	Bonaparte JF, Novas FE, Coria RA. 1990. Carnotaurus sastrei Bonparte, the horned, lightly built carnosaur from the Middle Cretaceous of Patagonia. Natural History Museum of Los Angeles County, Contributions in Science 416, 1–42.
Bonaparte et al. 2000	Bonaparte JF, Heinrich W-D, Wild R. 2000. Review of Janenschia Wild, with the description of a new sauropod from the Tendaguru beds of Tanzania and a discussion on the systematic value of procoelous caudal vertebrae in the Sauropoda. Palaeontographica Abteilung A 256, 25-76.
Bonaparte et al. 2000	Bonaparte JF, Heinrich W-D, Wild R. 2000. Review of Janenschia Wild, with the description of a new sauropod from the Tendaguru beds of Tanzania and a discussion on the systematic value of procoelous caudal vertebrae in the Sauropoda. Palaeontographica Abteilung A 256, 25-76.
Bonaparte et al. 2006	Bonaparte JF, González Riga BJ, Apesteguía S. 2006. Ligabuesaurus leanzai gen. et sp. nov. (Dinosauria, Sauropoda), a new titanosaur from the Lohan Cura Formation (Aptian, Lower Cretaceous) of Neuquén, Patagonia, Argentina. Cretaceous Research 27, 364-376.
Borsuk-Bialynicka 1977	Borsuk-Bialynicka M. 1977. A new camarasaurid sauropod Opisthocoelicaudia skarzynskii gen. n., sp. n. from the Upper Cretaceous of Mongolia. Palaeontologia Polonica 37, 5-64.
Brill & Carpenter 2007	Brill K, Carpenter K. 2007. A description of a new ornithopod from the Lytle Member of the Purgatoire Formation (Lower Cretaceous) and a reassessment of the skull of Camptosaurus. In K. Carpenter (ed.), Horns and Beaks: Ceratopsian and Ornithopod Dinosaurs. Indiana University Press, Bloomington, 49-67.
Britt 1991	Britt BB. 1991. Theropods of Dry Mesa Quarry (Morrison Formation, Late Jurassic), Colorado, with emphasis on the osteology of Torvosaurus tanneri. Brigham Young University Geology Studies 37, 1–72.
Britt 1993	Britt BB. 1993. Pneumatic postcranial bones in dinosaurs and other archosaurs. Unpublished PhD thesis, University of Calgary. 383 pp.
Brochu 2002	Brochu CA. 2002. Osteology of Tyrannosaurus rex: insights from a nearly complete skeleton and high-resolution computed tomographic analysis of the skull. Society of Vertebrate Paleontology Memoir 7, 1-138.
Brown 1912	Brown B. 1912. A crested dinosaur from the Edmonton Cretaceous. Bulletin of the American Museum of Natural History 31(14), 131-136.
Brown 1913	Brown B. 1913. The skeleton of Saurolophus, a crested duck-billed dinosaur from the Edmonton Cretaceous. Bulletin of the American Museum of Natural History 32(19), 387-393.
Brown 1916	Brown B. 1916. Article XXXVIII—Corythosaurus casuarius skeleton, musculature and epidermis. Bulletin of the American Museum of Natural History 35, 709-716.
Brown et al. 2011	Brown CM, Boyd CA, Russell AP. 2011. A new basal ornithopod dinosaur (Frenchman Formation, Saskatchewan, Canada) and its implications for late Maastrichtian ornithischian diversity in North America. Zoological Journal of the Linnaen Society 163, 1157-1198.
Brown et al. 2013	Brown CM, Evans DC, Ryan MJ, Russell AP. 2013. New data on the diversity and abundance of small-bodied ornithopods (Dinosauria, Ornithischia) from the Belly River Group (Campanian) of Alberta. Journal of Vertebrate Paleontology 33, 495-520.
Brusatte et al 2009a	Brusatte SL, Benson RBJ, Chure DJ, Xu X, Sullivan C, Hone DWE. 2009. The first definitive carcharodontosaurid (Dinosauria: Theropoda) from Asia and the delayed ascent of tyrannosaurids. Naturwissenschaften 96, 1051-1058.
Brusatte et al. 2008	Brusatte SL, Benson RBJ, Hutt S. 2008. The osteology of Neovenator salerii (Dinosauria: Theropoda) from the Wealden Group (Barremian) of the Isle of Wight. Palaeontographical Society Monographs 162(631), 1-75.
Brusatte et al. 2009b	Brusatte SL, Carr TD, Erickson GM, Bever GS, Norell MA. 2009. A long-snouted, multihorned tyrannosauroid from the Late Cretaceous of Mongolia. Proceedings of the National Academy of Science 106, 17261-17266.
Brusatte et al. 2010	Brusatte SL, Chure DJ, Benson RBJ, Xu X. 2010. The osteology of Shaochilong maortuensis, a carcharodontosaurid (Dinosauria: Theropoda) from the Late Cretaceous of Asia. Zootaxa 2334, 1-46.
Brusatte et al. 2011	Brusatte, S.L., Benson, R.B.J., Norell, M., 2011. The anatomy of Dryptosaurus aquilunguis (Dinosauria, Theropoda) and a review of its tyrannosauroid affinities. American Museum Novitates 3717, 1-53.
Brusatte et al. 2012	Brusatte, S.L., Carr, T.D., Norell, M.A., 2012. The osteology of Alioramus, a gracile and long-snouted tyrannosaurid (Dinosauria: Theropoda) from the Late Cretaceous of Mongolia. Bulletin of the American Museum of Natural History 366, 1–197.
Buffetaut 2005	Buffetaut E. 2005. A new sauropod dinosaur with prosauropod-like teeth from the Middle Jurassic of Madagascar. Bulletin de la Societé Géologique de France 176, 467-473.
Buffetaut and Suteethorn 2011	Buffetaut E, Suteethorn V. 2011. A new iguanodontian dinosaur from the Khok Kruat Formation (Early Cretaceous, Aptian) of northeastern Thailand. Annales de Paléontologie 97, 51-62.
Buffetaut et al. 1996	Buffetaut, E., Suteethorn, V., Tong, H., 1996. The earliest known tyrannosaur from the Lower Cretaceous of Thailand. Nature 381, 689-691.
Buffetaut et al. 2000	Buffetaut E, Suteethorn V, Cuny G, Tong H, Le Loeuff J, Khansubha S, Jongautchariyakul S. 2000. The earliest known sauropod dinosaur. Nature 407, 72-74.
Burch & Carrano 2012	Burch, S., Carrano, M.T., 2012. An articulated pectoral girdle and forelimb of the abelisaurid theropod Majungasaurus crenatissimus from the Late Cretaceous of Madagascar. Journal of Vertebrate Paleontology 32, 1–16.
Burnham et al. 1997	Burnham DA, Derstler KL, Linster CJ. 1997. A new specimen of Velociraptor (Dinosauria: Theropoda) from the Two Medicine Formation of Montana. Dinofest International Proceedings 73-75.
Burnham et al. 2000	Burnham DA, Derstler KL, Currie PJ, Bakker RT, Zhou Z-H, Ostrom JH. 2000. Remarkable new birdlike dinosaur (Theropoda: Maniraptora) from the Upper Cretaceous of Montana. Paleontological Contributions of th eUniversity of Kansas 13, 1-14.
Burns and Sullivan 2011	Burns ME, Sullivan RM. 2011. A new ankylosaurid from the Upper Cretaceous Kirtland Formation, San Juan Basin, with comments on the diversity of ankylosaurids in New Mexico. New Mexico Museum of Natural History and Science Bulletin 53, 169-178.
Butler 2005	Butler RJ. 2005. The 'fabrosaurid' ornithischian dinosaurs of the Upper Elliot Formation (Lower Jurassic) of South Africa and Lesotho. Zoological Journal of the Linnean Society 145, 175-218.
Butler 2010	Butler RJ. 2009. The anatomy of the basal ornithischian dinosaur Eocursor parvus from the lower Elliot Formation (Late Triassic) of South Africa. Zoological Journal of the Linnean Society 160, 648-684.
Butler et al. 2007	Butler RJ, Smith RMH, Norman DB. 2007. A primitive ornithischian dinosaur from the Late Triassic of South Africa, and the early evolution and diversification of Ornithischia. Proceedings of the Royal Society of London B 274, 2041-2046.
Butler et al. 2009	Butler RJ, Galton PM, Porro LB, Chiappe LM, Henderson DM, Erickson GM. 2009. Lower limits of ornithischian dinosaur body size inferred from a new Upper Jurassic heterodontosaurid from North America. Proceedings of the Royal Society of London B 277, 375-381.
Butler et al. 2009b	Butler RJ, Galton PM, Porro LB, Chiappe LM, Henderson DM, Erickson GM. 2010. A new Upper Jurassic heterodontosaurid from North America: lower limits of ornithischian dinosaur body size inferred from North America. Proceedings of the Royal Society B: Biological Sciences 277, 375-381.
Butler et al. 2011	Butler RJ, Jin L-Y, Chen J, Godefroit P. 2011. The postcranial osteology and phylogenetic position of the small ornithischian dinosaur Changchunsaurus parvus from the Quantou Formation (Cretaceous: Aptian-Cenomanian) of Jilin Province, north-eastern China. Palaeontology 54, 667-683.
Cabreira et al 2011	Cabreira SF, Schultz CL, Bittencourt JS, Soares MB, Fortier DC, Silva LR, Langer MC. 2011. New stem-sauropodomorph (Dinosauria, Saurischia) from the Triassic of Brazil. Naturwissenschaften 98, 1035-1040.
Cabrera 1947	Cabrera A. 1947. Un saurópodo nuevo del Jurásico de Patagonia. Instituto del Museo de la Universidad Nacional de La Plata, Notas del Mueso de La Plata, Paleontología 12(95), 1-17.
Calvo & Bonaparte 1991	Calvo JO & Bonaparte JF. 1991. Andesaurus delgadoi gen. et sp. nov. (Saurischia-Sauropoda), dinosaurio Titanosauridae de la Formacion Rio Limay (Albiano-Cenomaniano), Neuquén, Argentina [Andesaurus delgadoi gen. et sp. nov. (Saurischia-Sauropoda), a titnosaurid dinosaur from Rio Limay Formation (Albian-Cenomanian), Neuquén, Argentina]. Ameghiniana 28, 303-310.
Calvo & Gonzalez-Riga 2003	Calvo JO, González Riga BJ. 2003. Rinconsaurus caudamirus gen. et sp. nov., a new titanosaurid (Dinosauria, Sauropoda) from the Late Cretaceous of Patagonia, Argentina. Revista Geológica de Chile 30, 333-353.
Calvo & Porfiri 2010	Calvo JO, Porfiri JD. 2010. Panamericansaurus schroederi gen. nov. sp. nov. Un nuevo Sauropoda (Titanosauridae-Aeolosaurini) de la Provincia del Neuquén, Cretácico Superior de Patagonia, Argentina [Panamericansaurus schroederi gen. nov. sp. nov. A new Sauropoda (Titanosauridae-Aeolosaurini) from Neuquén Province, Upper Cretaceous of Patagonia, Argentina]. Brazilian Geographical Journal: Geoscienc…
Calvo & Salgado 1995	Calvo JO, Salgado L. 1995. Rebbachisaurus tessonei sp. nov. a new Sauropoda from the Albian-Cenomanian of Argentina; new evidence on the origin of the Diplodocidae. GAIA 11, 13-33.
Calvo 1999	Calvo JO. 1999. Dinosaurs and other vertebrates of the Lake Ezequiel Ramos Mexía area, Neuquén-Patagonia, Argentina. Y. Tomida, T. H. Rich, and P. Vickers-Rich (eds.), Proceedings of the Second Gondwanan Dinosaur Symposium, National Science Museum Monographs 15, 13-45.
Calvo et al. 2004a	Calvo JO, Porfiri JD, Veralli C, Novas FE, Poblete F. 2004. Phylogenetic status of Megaraptor namunhuaiquii Novas based on a new specimen from Neuquén, Patagonia, Argentina. Ameghiniana 41, 565–575.
Calvo et al. 2004b	Calvo JO, Rubilar-Rogers D, Moreno K. 2004. A new Abelisauridae (Dinosauria: Theropoda) from northwest Patagonia. Ameghiniana 41, 555-563.
Calvo et al. 2007	Calvo JO, Porfiri JD, Novas FE. 2007. Discovery of a new ornithopod dinosaur from the Portezuelo Formation (Upper Cretaceous), Neuquén, Patagonia, Argentina. Arquivos do Museu Nacional, Rio de Janeiro 65, 471-483.
Calvo et al. 2007a	Calvo JO, Porfiri JD, González Riga BJ, Kellner AWA. 2007. A new Cretaceous terrestrial ecosystem from Gondwana with the description of a new sauropod dinosaur. Anais da Academia Brasileira de Ciências 79, 529-541.
Calvo et al. 2007b	Calvo JO, Porfiri JD, González Riga BJ, Kellner AWA. 2007. Anatomy of Futalognkosaurus dukei Calvo, Porfiri, González Riga & Kellner, 2007 (Dinosauria, Titanosauridae) from the Neuquén Group (Late Cretaceous), Patagonia, Argentina. Arquivos do Museu Nacional, Rio de Janeiro 65, 511-526.
Calvo et al. 2007c	Calvo JO, González Riga BJ, Porfiri JD. 2007. A new titanosaur sauropod from the Late Cretaceous of Neuquén, Patagonia, Argentina. Arquivos do Museu Nacional, Rio de Janeiro 65, 485-504.
Campos et al. 2005	Campos DdA, Kellner AQA, Bertini RJ, Santucci RM. 2005. On a titanosaurid (Dinosauria, Sauropoda) vertebral column from the Bauru Group, Late Cretaceous of Brazil. Arquivos do Museu Nacional, Rio de Janeiro 63, 565-593.
Canale et al. 2009	Canale JI, Scanferla CA, Agnolin FL, Novas FE. 2009. New carnivorous dinosaur from the Late Cretaceous of NW Patagonia and the evolution of abelisaurid theropods. Naturwissenschaften 96, 409-414.
Canudo et al. 2008	Canudo JI, Royo-Torres R, Cuenca-Bescós G. 2008. A new sauropod: Tastavinsaurus sanzi gen. et sp. nov. from the Early Cretaceous (Aptian) of Spain. Journal of Vertebrate Paleontology 28, 712-731.
Carballido et al. 2011	Carballido JL, Rauhut OWM, Pol D, Salgado L. 2011. Osteology and phylogenetic relationships of Tehuelchesaurus benitezii (Dinosauria, Sauropoda) from the Upper Jurassic of Patagonia
Carballido et al. 2012	Carballido JL, Salgado L, Pol D, Canudo JI, Garrido A. 2012. A new basal rebbachisaurid (Sauropoda, Diplodocoidea) from the Early Cretaceous of the Neuquén Basin; evolution and biogeography of the group. Historical Biology 24, 631-654.
Carpenter & Ishida 2010	Carpenter K, Ishida Y. 2010. Early and "Middle" Cretaceous Iguanodonts in Time and Space. Journal of Iberian Geology 36, 145–164.
Carpenter & Wilson 2008	Carpenter K, Wilson Y. 2008. A new species of Camptosaurus (Ornithopoda: Dinosauria) from the Morrison Formation (Upper Jurassic) of Dinosaur National Monument, Utah, and a biomechanical analysis of Its forelimb. Annals of Carnegie Museum 76, 227-263.
Carpenter 1990	Carpenter K. 1990. Ankylosaur systematics: example using Panoplosaurus and Edmontonia (Ankylosauria: Nodosauridae). Dinosaur Systematics: Approaches and Perspectives, K. Carpenter & P. J. Currie (editors), Cambridge University Press, Cambridge, 281-298.
Carpenter 1995	Carpenter K, Dilkes DW, Weishampel DB. 1995. The dinosaurs of the Niobrara Chalk Formation (Upper Cretaceous, Kansas). Journal of Vertebrate Paleontology 15, 275-297.
Carpenter 2001
Carpenter 2004	Carpenter K. 2004. Redescription of Ankylosaurus magniventris Brown 1908 (Ankylosauridae) from the Upper Cretaceous of the Western Interior of North America. Canadian Journal of Earth Sciences 41, 961-986.
Carpenter et al. 1995	Carpenter K, Dilkes DW, Weishampel DB. 1995. The dinosaurs of the Niobrara Chalk Formation (Upper Cretaceous, Kansas). Journal of Vertebrate Paleontology 15, 275-297.
Carpenter et al. 1997	Carpenter K, Russell D, Baird D, Denton R. 1997. Redescription of the holotype of Dryposaurus aquilunguis (Dinosauria: Theropoda) from the Upper Cretaceous of New Jersey. Journal of Vertebrate Paleontology 17, 561-573.
Carpenter et al. 1999	Carpenter K, Kirkland JI, Burge D, Bird J. 1999. Ankylosaurs (Dinosauria: Ornithischia) of the Cedar Mountain Formation, Utah, and their stratigraphic distribution. Vertebrate Paleontology in Utah, D. D. Gillette (ed.), Utah Geological Survey Miscellaneous Publication 99-1, 243-251.
Carpenter et al. 2001	Carpenter K, Kirkland JI, Burge DL, Bird J. 2001. Disarticulated skull of a new primitive ankylosaurid from the Lower Cretaceous of eastern Utah. The Armored Dinosaurs. Indiana University Press, Bloomington, 211-238.
Carpenter et al. 2005	Carpenter K, Miles C, Ostrom JH, Cloward K. 2005. Redescription of the small maniraptoran theropods Ornitholestes and Coelurus from the Upper Jurassic Morrison Formation of Wyoming. 49-71 in (Carpenter K ed.) The Carnivorous Dinosaurs. Indiana University Press, Bloomington.
Carpenter et al. 2008	Carpenter K, Bartlett J, Bird J, Barrick R. 2008. Ankylosaurs from the Price River Quarries, Cedar Mountain Formation (Lower Cretaceous), east-central Utah. Journal of Vertebrate Paleontology 28, 1089-1101.
Carr & Williamson 2010	Carr TD, Willimson TE. 2010. Bistahieversor Sealeyi, gen. et sp. nov., a new tyrannosauroid from New Mexico and the origin of deep snouts in Tyrannosauroidea. Journal of Vertebrate Paleontology 30, 1-16.
Carr et al. 2005	Carr TD, Williamson TE, Schwimmer DR. 2005. A new genus and species of tyrannosauroid from the Late Cretaceous (Middle Campanian) Dermopolis Formation fo Alabama. Journal of Vertebrate Paleontology 25, 119-143.
Carr et al. 2011	Carr, T.D., Williamson, T.E., Britt, B.B., Stadtman, K., 2011. Evidence for high taxonomic and morphologic tyrannosauroid diversity in the Late Cretaceous (Late Campanian) of the American Southwest and a new short-skulled tyrannosaurid from the Kaiparowits formation of Utah. Naturwissenschaften 98, 241-246.
Carrano 2006	Carrano MT. 2006.
Carrano 2007	Carrano MT. 2007. The appendicular skeleton of Majungasaurus crenatissimus (Theropoda: Abelisauridae) from the Late Cretaceous of Madagascar); pp. 163–179 in S. D. Sampson and D. W. Krause (eds.), Majungasaurus crenatissimus (Theropoda: Abelisauridae) from the Late Cretaceous of Madagascar. Society of Vertebrate Paleontology Memoir 8.
Carrano et al. 2002	Carrano MT, Sampson SD, Forster CA. The osteology of Masiakasaurus knopfleri, a small abelisauroid (Dinosauria: Theropoda) from the Late Cretaceous of Madagascar. Journal of Vertebrate Paleontology 22, 510-534.
Carrano et al. 2005	Carrano MT, Hutchinson JR, Sampson SD. 2005. New information on Segisaurus halli, a small theropod dinosaur from the Early Jurassic of Arizona. Journal of Vertebrate Paleontology 25, 835-849.
Carvalho et al. 2003	Carvalho IdS, Avilla LdS, Salgado L. 2003. Amazonsaurus maranhensis gen. et sp. nov. (Sauropoda, Diplodocoidea) from the Lower Cretaceous (Aptian-Albian) of Brazil. Cretaceous Research 24, 697-713.
Casal et al. 2007	Casal G, Martínez R, Luna M, Sciutto JC, Lamanna M. 2007. Aeolosaurus colhuehuapensis sp. nov. (Sauropoda, Titanosauria) de la Formación Bajo Barreal, Cretácio Superior de Argentina. Rev. bras. Paleontol. 10, 53-62.
Casanovas et al. 1999	Casanovas ML, Pereda-Suberbiola X, Santafé JV, Weishampel DB. 1999. First lambeosaurine hadrosaurid from Europe: palaeobiogeographical implications. Geological Magazine 136, 205-211.
Casanovas et al. 1999	Casanovas ML, Pereda Suberbiola X, Santafé JV, Weishampel DB. 1999. A primitive euhadrosaurian dinosaur from the uppermost Cretaceous of the Ager syncline (southern Pyrenees, Catalonia). Geologie en Mijnbouw 78, 345-356.
Casanovas et al. 2001	Casanovas ML, Santafé JV, Sanz JL. 2001. Losillasaurus giganteus, un nuevo saurópodo del tránsito Jurásico-Cretácico de la cuenca de "Los Serranos" (Valencia, España) [Losillasaurus giganteus, a new sauropod from the Jurassic-Cretaceous transition of the "Los Serranos" basin (Valencia, Spain)]. Paleontologia i Evolucio 32-33, 99-122.
Charig & Milner 1997	Charig AJ, Milner AC. 1997. Baryonyx walkeri, a fish-eating dinosaur from the Wealden of Surrey. Bulletin of the Natural History Museum, Geology Series 53, 11-70.
Charig and Crompton 1974	Charig AJ, Crompton AW. 1974. The alleged synonymy of Lycorhinus and Heterodontosaurus. Annals of the South African Museum 64, 167-189.
Chen et al. 1998	Chen P-J, Dong Z-M, Zhen S-N. 1998. An exceptionally well-preserved theropod dinosaur from the Yixian Formation of China. Nature 391, 147-152.
Chiappe & Calvo 1994	Chiappe LM, Calvo JO. 1994. Neuquenornis volans, a new Late Cretaceous bird (Enantiornithes: Avisauridae) from Patagonia, Argentina. Journal of Vertebrate Paleontology 14, 230-246.
Chiappe 2002	Chiappe LM. 2002. Osteology of the flightless Patagopteryx deferrariisi from the Late Cretaceous of Patagonia (Argentina). In (Chiappe LM, Witmer LM eds) Mesozoic birds: above the heads of dinosaurs. Pp. 281-316.
Chiappe et al. 1996	Chiappe LM, Norell MA, Clark JM. 1996. Phylogenetic position of Mononykus (Aves: Alvarezsauridae) from the Late Cretaceous of the Gobi Desert. Memoirs of the Queensland Museum 39, 557-582.
Chiappe et al. 1998	Chiappe LM, Norell MA, Clark JM. 1998. The skull of a new relative of the stem-group bird Mononykus. Nature 392, 275-278.
Chiappe et al. 2002	Chiappe LM, Norell MA, Clark JM. 2002. The Cretaceous, short-armed Alvearezsauridae. 87-120 in (Chiappe LM, Witmer LM eds) Mesozoic Birds. University of California Press, Berkeley.
Chiappe et al. 2006	Chiappe LM, Suzuki S, Dyke GJ, Watabe M, Tsogtbaatar K. 2006. A new enantiornithine bird from the Late Cretaceous of the Gobi Desert. Journal of Systematic Palaeontology 5, 193-208.
Chiappe et al. 2008	Chiappe LM, Marugán-Lobón J, Ji S-A, Zhou Z-H. 2008. Life history of a basal bird: morphometrics of the Early Cretaceous Confuciusornis. Biology Letters 4, 719-723.
Chinnery & Horner 2007	Chinnery BJ,, Horner JR. 2007. A new neoceratopsian dinosaur linking North American and Asian taxa. Journal of Vertebrate Paleontology 27, 625-641.
Chinnery 2004	Chinnery BJ. 2004a. Description of Prenoceratops pieganensis gen. et sp. nov. (Dinosauria: Neoceratopsia) from the Two Medicine Formation of Montana. Journal of Vertebrate Paleontology 24, 572-590.
Chinnery 2004b	Chinnery B. 2004. Morphometric analysis of evolutionary trends in the ceratopsian postcranial skeleton. Journal of Verterbate Paleontology 24, 591-609.
Choiniere et al. 2010b	Choiniere, J.N., Clark, J.M., Forster, C.A., Xing, X., 2010. A basal coelurosaur (Dinosauria: Theropoda) from the Late Jurassic (Oxfordian) of the Shishugou Formation in Wucaiwan, People’s Republic of China. Journal of Vertebrate Paleontology 30, 1773–1796.
Choiniere et al. 2012	Choiniere JN, Forster CA, de Klerk WJ, de. 2012. New information on Nqwebasaurus thwazi, a coelurosaurian theropod from the Early Cretaceous Kirkwood Formation in South Africa. Journal of African Earth Sciences 71-72, 1-17.
Choniere et al. 2010a	Choniere JN, Xu X, Clark JM, Forster CA, Guo Y, Han F. 2010. A basal alvarezsauroid theropod from the early Late Jurassic of Xinjiang, China. Science 327, 571-574.
Clark et al. 1999	Clark JM, Norell MA, Chiappe LM. 1999. An oviraptorid skeleton from the Late Cretaceous of Ukhaa Tolgod, mongolia, preserved in an avian-like brooding position over an oviraptorid nest. American Museum Novitates 3265, 1-36.
Clark et al. 2001	Clark JM, Norell MA, Barsbold R. Two new oviraptorids (Theropoda: Oviraptorosauria), Upper Cretaceous Djadokhta Formation, Ukhaa Tolgod, Mongolia. Journal of Vertebrate Paleontology 21, 209-213.
Clark et al. 2004	Clark JM, Maryanska T, Barsbold R. 2004. Therizinosauroidea; pp. 151-164 in The Dinosauria, 2nd edition (eds DB Weishampel, P Dodson, H Ossmólska). University of California Press, Berkeley.
Clarke & Chiappe 2001	Clarke JA, Chiappe LM. 2001. A new carinate bird from the Late Cretaceous of Patagonia (Argentina). American Museum Novitates 3323, 1-23.
Clarke & Norell 2002	Clarke JA, Norell MA. 2002. The morphology and phylogenetic position of Apsaravis ukhaana from the Late Cretaceous of Mongolia. American Museum Novitates 3387, 1-46.
Clarke 2004	Clarke JM. 2004. Morphology, phylogenetic taxonomy, and systematics of Ichthyornis and Apatornis (Avialae: Ornithurae). Bulletin of the American Museum of Natural History 286, 1-179.
Clarke et al. 2005	Clarke JA, Tambussi CP, Noriega JI, Erickson GM, Ketcham RA. 2005. Definitive fossil evidence for the extant avian radiation in the Cretaceous. Nature 433, 305-308.
Clarke et al. 2006	Clarke, J. A., Zhou, Z. & Zhang, F. 2006. Insight into the evolution of avian flight from a new clade of Early Cretaceous ornithurines from China and the morphology of Yixianornis grabaui. Journal of Anatomy 208: 287-308
Colbert & Russell 1969	Colbert EH, Russell DA. 1969. The small Cretaceous dinosaur Dromaeosaurus. American Museum Novitates 2380, 1-49.
Colbert 1970	Colbert, E.H., 1970. A saurischian dinosaur from the Triassic of Brazil. American Museum Novitates 2405, 1–39.
Colbert 1989	Colbert EH. 1989. The Triassic Dinosaur Coelophysis. Museum of Northern Arizona Bulletin 57, 1–160.
Company 2010	Company J. 2010. Bone histology of the titanosaur Lirainosaurus astibiae (Dinosauria: Sauropoda) from the Latest Cretaceous of Spain. Natuwissenschaften 98, 67-78.
Coombs 1995	Coombs WP. 1995. A new nodosaurid ankylosaur (Dinosauria: Ornithischia) from the Lower Cretaceous of Texas. Journal of Vertebrate Paleontology 15, 298-312.
Coombs and Demere 1996	Coombs WP, Demere TA. 1996. A Late Cretaceous nodosaurid ankylosaur (Dinosauria: Ornithischia) from marine sediments of coastal California. Journal of Paleontology 70, 311-326.
Cooper 1984	Cooper MR. 1984. A reassessment of Vulcanodon karibaensis Raath (Dinosauria: Saurischia) and the origin of the Sauropoda. Palaeontologica Africana 25, 203-231.
Cooper 1985	Cooper MR. 1985. A revision of the ornithischian dinosaur Kangnasaurus coetzeei Haughton, with a classification of the Ornithischia. Annals of the South African Museum 95, 281-317.
Cope 1877	Cope ED. 1877. On a dinosaurian from the Trias of Utah. Proceedings of the American Philosophical Society 16, 579-584.
Coria & Calvo 2002	Coria RA, Calvo JO. 2002. A new iguanodontian from Neuquen Basin, Patagonia, Argentina. Journal of Vertebrate Paleontology 22, 503-509.
Coria & Currie 2006	Coria, R. A. and Currie, P. J. 2006. A new carcharodontosaurid (Dinosauria, Theropoda) from the Upper Cretaceous of Argentina. Geodiversitas 28, 71–118.
Coria & Salgado 1995	Coria RA, Salgado L. 1995. A new giant carnivorous dinosaur from the Cretaceous of Patagonia. Nature 377, 224–226.
Coria & Salgado 2000	Coria RA, Salgado L. 2000. A basal Abelisauria Novas 1992 (Theropoda– Ceratosauria) from the Cretaceous of Patagonia, Argentina. Gaia 15, 89–102.
Coria 1994	Coria RA. 1994. On a monospecific assemblage of sauropod dinosaurs from patagonia: implications for gregarious behaviour. Gaia 10, 209-213.
Coria et al. 2002	Coria RA, Chiappe LM, Dingus L. 2002. A new close relative of Carnotaurus sastrei Bonaparte 1985 (Theropoda: Abelisauridae) from the Late Cretaceous of Patagonia. Journal of Vertebrate Paleontology 22, 460-465.
Cruzado-Caballero et al 2010	Cruzado-Caballero P, Pereda-Suberbiola X, Ruiz-Omenaca JI. 2010. Blasisaurus canudoi gen. et sp. nov., a new lambeosaurine dinosaur (Hadrosauridae) from the latest Cretaceous of Aren (Huesca, Spain). Canadian Journal of Earth Sciences 47, 1507-1517.
Csiki et al. 2010	Csiki Z, Vremir M, Brusatte SL, Norell MA. 2010. An aberrant island-dwelling theropod dinosaur from the Late Cretaceous of Romania. Proceedings of the National Academy of Sciences of the U.S.A. 107, 15357-15361.
Cuny & Galton 1993	Cuny G, Galton PM. 1993. Revision of the Ariel theropod dinosaur from the Triassic-Jurassic boundary (Normandy, France). Neues Jahrbuch für Geologie und Paläontologie, Abhandlungen 187, 261-288.
Curre & Russell 1988	Currie PJ, Russell DA. 1988. Osteology and relationships of Chirostenotes pergracilis (Saurischia, Theropoda) from the Judith River (Oldman) Formation of Alberta, Canada. Canadian Journal of Earth Sciences 25, 972-986.
Currie & Azuma 2006	Currie PJ, Azuma Y. 2006. New specimens, including a growth series, of Fukuiraptor (Dinosauria, Theropoda) from the Lower Cretaceous Kitadani Quarry of Japan. Journal of the Paleontogial Society of Korea 22,173–193.
Currie & Carpenter 2000	Currie PJ, Carpenter K. 2000. A new specimen of Acrocanthosaurus atokensis (Dinosauria: Theropoda) from the Lower Cretaceous Antlers Formation (Lower Cretaceous, Aptian) of Oklahoma, USA. Geodiversitas 22, 207–246.
Currie & Chen 2001	Currie PJ, Chen P-J. 2001. Anatomy of Sinosauropteryx prima from Liaoning, northeastern China. Canadian Journal of Earth Sciences 38, 1705-1727.
Currie & Dong 2001	Currie PJ, Dong Z. 2001. New information on Cretaceous troodontids (Dinosauria, Theropoda) from the People's Republic of China. Canadian Journal of Earth Sciences 38, 1753-1766.
Currie & Varicchio 2004	Currie PJ, Varicchio DJ. 2004. A new dromaeosaurid from the Horseshoe Canyon Formation (Upper Cretaceous) of Alberta, Canada. Pp. 112-132 in Feathered Dragons (Currie PJ, Koppelhaus EB eds). Indiana University Press, Bloomington, Indiana, USA.
Currie & Zhao 1994	Currie PJ, Zhao X-J. 1994. A new carnosaur (Dinosauria: Theropoda) from the Jurassic of Xinjiang, People’s Republic of China. Canadian Journal of Earth Sciences 30(for 1993), 2037–2081.
Currie 1995	Currie PJ. 1995. New information on the anatomy and relationships of Dromaeosaurus albertensis (Dinosauria: Theropoda). Journal of Vertebrate Paleontology 15, 576-591.
Currie et al. 2008	Currie PJ, Langston W, Tanke DH. 2008. A new species of Pachyrhinosaurus (Dinosauria, Ceratopsidae) from the Upper Cretaceous of Alberta, Canada. in A New Horned Dinosaur from an Upper Cretaceous Bone Bed in Alberta. NRC Research Press, Ottawa, 1-108.
Curry Rogers 2009	Curry Rogers K. 2009. The postcranial osteology of Rapetosaurus krausei (Sauropoda: Titanosauria) from the Late Cretaceous of Madagascar 29, 1046-1086.
Curtice & Stadtman 2001	Curtice B, Stadtman K. 2001. The demise of Dystylosaurus edwini and a revision of Supersaurus vivianae. In: MCCORD, R.D., & BOAZ, D. (Eds.) Western Association of Vertebrate Paleontologists and Southwest Paleontological Symposium – Proceedings 2001. Arizona: Mesa Southwest Museum Bulletin 8, 33-40.
Dal Sasso et al. 2005	Dal Sasso C, Manganuco S, Buffetaut E, Mendez M. 2005. New information on the skull of the engimatic theropod Spinosaurus, with remarks on its size and affinities. Journal of Vertebrate Paleontology 25, 888-896.
Dalla Vecchia 1998	Dalla Vecchia FM. 1998. Remains of Sauropoda (Reptilia, Saurischia) in the Lower Cretaceous (Upper Hauterivian/Lower Barremian) limestones of SW Istria (Croatia). Geologica Croatica 51, 105-134.
Dalla Vecchia 2009	Dalla Vecchia FM. 2009. Tethyshadros insularis, a new hadrosauroid dinosaur (Ornithischia) from the Upper Cretaceous of Italy. Journal of Vertebrate Paleontology 29, 1100-1116.
Dantas et al. 1998	Dantas P, Sanz JL, Silva CM, Ortega F, Santos VF, Cachão M. 1998. Lourinhasaurus n. gen. Novo dinossáurio saurópode do Juássico superior (Kimeridgiano superior-Titoniano inferior) de Portugal [Lourinhasaurus n. gen. New sauropod dinosaur from the Upper Jurassic (upper Kimmeridgian-lower Tithonian) of Portugal]. Actas do V Congresso Nacional de Geologia (Resumos Alargados). Comunicações del Instit…
De Klerk et al. 2000	De Klerk WJ, de, Forster CA, Sampson SD, Chinsamy A, Ross CF. 2000. A new coelurosaurian dinosaur from the Early Cretaceous of South Africa. Journal of Vertebrate Paleontology 20, 324-332.
Del Corro 1975	Corro G del. 1975. Un nuevo sauropodo del Cretácico Superior. Actas del Primer Congreso Argentino de Paleontologia y Bioestratigrafia 2, 229-240.
D'Emic in press	D'Emic MD. Revision of the sauropod dinosaurs of the Lower Cretaceous Trinity Group, southern USA, with the description of a new genus. Journal of Systematic Palaeontology.
DiCroce & Carpenter 2001	DiCroce T, Carpenter K. 2001. A new ornithopod from the Cedar Mountain Formation (Lower Cretaceous) of eastern Utah. D. H. Tanke and K. Carpenter (eds.), Mesozoic Vertebrate Life. Indiana University Press, Bloomington, 183-196.
Dong & Azuma 1997	Dong Z, Azuma Y. 1997. On a primitive neoceratopsian from the Early Cretaceous of China. Sino-Japanese Silk Road Dinosaur Expedition. China Ocean Press, Beijing, 68-89.
Dong & Tang 1984	Dong Z, Tang Z. 1984. [Note on a new Mid-Jurassic sauropod (Datousaurus bashanensis gen. et sp. nov.) from Sichuan Basin, China]. Vertebrata PalAsiatica 22, 69-75.
Dong 1979	Dong Z. 1979. [The Cretaceous dinosaur fossils in southern China]. 342-350 in Meszoic and Cenozoic red beds in Southern China. Science Press, Beijing.
Dong 1989	Dong Z-M. 1989. On a small ornithopod (Gongbusaurus wucaiwanensis sp. nov.) from the Kelamaili, Junggar Basin, Xinjiang, China. Vertebrata PalAsiatica 27, 140-146.
Dong 1990	Dong Z. 1990. Sauropoda from the Kelamaili region of the Junggar Basin, Xinjiang Autonomous Region. Vertebrata PalAsiatica 28, 43-58.
Dong 1992	Dong Z. 1992. Dinosaurian Faunas of China. China Ocean Press, Beijing 1-188.
Dong 1992	Dong Z. 1992. Dinosaurian Faunas of China. China Ocean Press, Beijing, 1-188.
Dong 1997	Dong Z. 1997. A gigantic sauropod (Hudiesaurus sinojapanorum gen. et sp. nov.) from the Turpan Basin, China. Sino-Japanese Silk Road Dinosaur Expedition. China Ocean Press, Beijing 102-110.
Dong 2002	Dong Z-M. 2002. A new armored dinosaur (Ankylosauria) from Beipiao Basin, Liaoning Province, northeastern China. Vertebrata PalAsiatica 40, 276-285.
Dong et al. 1977	Dong Z, Li X, Zhou S, Zhang Y. 1977. On the stegosaurian remains from Zigong (Tzekung), Szechuan province. Vertebrata PalAsiatica 15, 307-312.
Dong et al. 1983	Dong Z-H, Zhou S-W, Zhang Y-H. 1983. [Dinosaurs from the Jurassic of Sichuan] Palaeontologica Sincia 162, new series C, 23, 1-136 [in Chinese; English translation by W. Downs]
Dong et al. 1983	Dong Z, Zhou S, Zhang H. 1983. [Dinosaurs from the Jurassic of Sichuan]. Palaeontologica Sinica, New Series C, Whole Number 162, 1-136.
Dyke & Norell 2005	Dyke GJ, Norell MA. 2005. Caudiptryx as a non-avialan theropod rather than a flightless bird. Acta Palaeontologica Polonica 50, 101-116.
Eaton 1960	Eaton TH Jr. 1960. A new armored dinosaur from the Cretaceous of Kansas. The University of Kansas Paleontological Contributions: Vertebrata 8, 1-24.
Elzanowski 1981	Elzanowski A. 1981. Embryonic bird skeletons from the Late Cretaceous of Mongolia 42, 147-179.
Elzanowski 19976	Elzanowski A. 1976. Palaeognathous bird from the Cretaceous of Central Asia. Nature 264, 51-53.
Erickson et al. 2004	Erickson GM, Makovicky PJ, Currie PJ, Norell MA, Yerby SA, Brochu CA. 2004. Gigantism and comparative life history parameters of tyrannosaurid dinosaurs. Nature 430, 772-775.
Erickson et al. 2009	Erickson GM, Rauhut OWM, Zhou Z-H, Turner AH, Inouye BD, Hu D-Y, Norell MA. 2009. Was dinosaurian physiology inherited by birds? Reconciling slow growth in Archaeopteryx. PLoS ONE 4(10): e7390.
Evans 2010	Evans DC. 2010. Cranial anatomy and systematics of Hypacrosaurus altispinus, and a comparative analysis of skull growth in lambeosaurine hadrosaurids (Dinosauria: Ornithischia). Zoological Journal of the Linnean Society, 2010, 159, 398–434.
Evans et al. 2011	Evans DC, Brown CM, Ryan MJ, Tsogtbaatar. K 2011. Cranial ornamentation and ontogenetic status of Homalocephale calathoceras (Ornithischia: Pachycephalosauria) from the Nemegt Formation, Mongolia. Journal of Vertebrate Paleontology 31, 84-92.
Ezcurra & Cuny 2007	Ezcurra MD, Cuny G. 2007. The coelophysoid Lophostropheus airelensis, gen. nov.: a review of the systematics of "Liliensternus" airelensis from the Triassic-Jurassic outcrops of Normandy (France). Journal of Vertebrate Paleontology 27, 73-86.
Ezcurra & Novas 2007	Ezcurra MD, Novas FE. 2007. Phylogenetic relationships of the Triassic theropod Zupaysaurus rougieri from NW Argentina. Historical Biology 19, 35-72.
Ezcurra 2010	Ezcurra MD. 2010. A new early dinosaur (Saurischia: Sauropodomorpha) from the Late Triassic of Argentina: a reassessment of dinosaur origin and phylogeny. Journal of Systematic Palaeontology 8, 371-425.
Fang et al. 2000	Fang X, Pang J, Zhang Y, Pan, Wang X, Li, Cheng. 2000. [Lower, Middle, and Upper Jurassic divisions of the Lufeng region of Yunnan province]. Proceedings of the Third National Stratigraphical Conference of China. Geological Publishing House, Beijing 208-214.
Farke 2011	Farke AA. 2011. Anatomy and taxonomic status of the chasmosaurine ceratopsid Nedoceratops hatcheri from the Upper Cretaceous Lance Formation of Wyoming, U.S.A. PLoS One 6(1), e16196.
Farke et al. 2011	Farke AA, Ryan MJ, Barrett PM, Tanke DH, Braman DR, Loewen MA, Graham MR. 2011. A new centrosaurine from the Late Cretaceous of Alberta, Canada, and the evolution of parietal ornamentation in horned dinosaurs. Acta Palaeontologica Polonica 56, 691-702.
Filippi & Garrido 2008	Filippi LS, Garrido AC. 2008. Pitekunsaurus macayai gen. et sp. nov., nuevo titanosaurio (Saurischia, Sauropoda) del Cretácico Superior de la Cuenca Neuquina, Argentina [Pitekunsaurus macayai gen. et sp. nov., new titanosaur (Saurischia, Sauropoda) from the Upper Cretaceous of the Neuquén Basin, Argentina]. Ameghiniana 45, 575-590.
Filippi et al. 2011a	Filippi LS, García RA, Garrido AC. 2011. A new titanosaur sauropod dinosaur from the Upper Cretaceous of North Patagonia, Argentina. Acta Palaeontologica Polonica 56, 505-520.
Filippi et al. 2011b	Filippi LS, Canudo JI, Salgado L, Garrido A, García R, Cerda I, Otero A. 2011. A new sauropod titanosaur from the Plottier Formation (Upper Cretaceous) of Patagonia (Argentina). Geologica Acta 9(1), 1-12.
Filla & Redman 1994	Filla BJ, Redman PD. 1994. Apatosaurus yahnahpin: a preliminary description of a new species of diplodocid dinosaur from the Late Jurassic Morrison Formation of southern Wyoming, the first sauropod dinosaur found with a coplete set of "belly ribs". Wyoming Geological Association Field Conference 1994, 123-134.
Fiorillo & Tyoski 2012	Fiorillo AR, Tykoski RS. 2012. A new Maastrichtian species of the centrosaurine ceratopsid Pachyrhinosaurus from the North Slope of Alaska. Acta Palaeontologica Polonica 57, 561-573.
Ford & Kirkland 2001	Ford TL, Kirkland JI. 2001. Carlsbad ankylosaur (Ornithischia, Ankylosauria): an ankylosaurid and not a nodosaurid. The Armored Dinosaurs. Indiana University Press, Bloomington, 239-260.
Ford 2000	Ford TL. 2000. A review of ankylosaur osteoderms from New Mexico and a preliminary review of ankylosaur armor. Dinosaurs of New Mexico. New Mexico Museum of Natural History and Science Bulletin 17, 157-176.
Forster et al. 1998	Forster CA, Sampson SD, Chiappe LM, Krausse DW. 1998. The theropod ancestry of birds: new evidence from the Late Cretaceous of Madagascar. Science 279, 1915-1919.
Forster et al. 2002	Forster CA, Chiappe LM, Krause DW, Sampson SD. 2002. Vorona berivotrensis, a primitive bird from the Late Cretaceous of Madagascar. In (Chiappe LM, Witmer LM) Mesozoic birds: above the heads of dinosaurs. Pp. 268-280.
Gallina & Apesteguia 2005	Gallina PA, Apesteguía S. 2005. Cathartesaura anaerobica gen. et sp. nov., a new rebbachisaurid (Dinosauria, Sauropoda) from the Huincul Formation (Upper Cretaceous), Río Negro, Argentina. Revista del Museo Argentino de Ciencias Naturales, nuevo serie 7, 153-166.
Galton & Jensen 1979	Galton, P.M., Jensen, J.A., 1979. A new large theropod dinosaur from the Upper Jurassic of Colorado. Brigham Young University, Geology Studies 26, 1–12.
Galton & Kermack 2010	Galton PM, Kermack D. 2010. The anatomy of Pantydraco caducus, a very basal sauropodomorph dinosaur from the Rhaetian (Upper Triassic) of South Wales, UK. Revue de Paléobiologie 29, 341-404.
Galton & Powell 1980	Galton PM, Powell HP. 1980. The ornithischian dinosaur Camptosaurus prestwichii from the Upper Jurassic of England. Palaentology 23, 411-443.
Galton & Taquet 1982	Galton PM, Taquet P. 1982. Valdosaurus, a hypsilophodontid dinosaur from the Lower Cretaceous of Europe and Africa. Géobios 15, 147-159.
Galton & van Heerden 1985	Galton PM, Heerden J van. 1985. Partial hindlimb of Blikanasaurus cromptoni n. gen. and n. sp., representing a new family of prosauropod dinosaurs from the Upper Triassic of South Africa. Géobios 18, 509-516.
Galton 1973	Galton PM. 1973. On the anatomy and relationships of Efraasia diagnostica (Huene) n. gen., a prosauropod dinosaur (Reptilia: Saurischia) from the Upper Triassic of Germany. Paläontologische Zeitschrift, 47, 229–255.
Galton 1973	Galton PM. 1973. On the anatomy and relationships of Efraasia diagnostica (Huene) n.gen., a prosauropod dinosaur (Reptilia: Saurischia) from the Upper Triassic of Germany. Paläontologische Zeitschrift 47, 229-255.
Galton 1974	Gorgosaurus libratus
Galton 1980	Galton PM. 1980. European Jurassic ornithopod dinosaurs of the families Hypsilophodontidae and Camptosauridae. Neues Jahrbuch für Geologie und Paläontologie, Abhandlungen 160, 73-95.
Galton 1980b	Galton PM. 1980. Partial skeleton of Dracopelta zbyszewskii n. gen. and n. sp., an ankylosaurian dinosaur from the Upper Jurassic of Portugal. Géobios 13, 451-457.
Galton 1982	Galton PM. 1982. The postcranial anatomy of stegosaurian dinosaur Kentrosaurus from the Upper Jurassic of Tanzania, East Africa. Geologica et Palaeontologica 15, 139-160.
Galton 1983	Galton PM. 1983. Sarcolestes leedsi Lydekker, an ankylosaurian dinosaur from the Middle Jurassic of England. Neues Jahrbuch für Geologie und Paläontologie Monatshefte 1983, 141-155.
Galton 1985	Galton PM. 1985. British plated dinosaurs (Ornithischia, Stegosauridae). Journal of Vertebrate Paleontology 5, 211-254.
Galton 1998a	Galton PM, Heerden J van. 1998. Anatomy of the prosauropod dinosaur Blikanasaurus cromptoni (Upper Triassic, South Africa), with notes on the other tetrapods from the lower Elliot Formation. Paläontologische Zeitschrift 72, 163-177.
Galton 1998b	Galton PM. 1998. Saurischian dinosaur from the Upper Triassic of England: Camelotia (Prosauropoda, Melanorosauridae) and Avalonianus (Theropoda, ?Carnosauria). Palaeontographica Abteilung A 250, 155-172.
Galton 2001	Galton PM. 2001. The prosauropod dinosaur Plateosaurus Meyer, 1837 (Saurischia: Sauropodomorpha; Upper Triassic). II. Notes on the referred species. Revue Paléobiologie, Genève 20, 435-502.
Galton and Coombs 1981	Galton PM, Coombs WP. 1981. Paranthodon africanus (Broom), a stegosaurian dinosaur from the Lower Cretaceous of South Africa. Géobios 14, 299-309.
Galton et al. 2005	Galton PM, van Heerden J, Yates AM. 2005. Postcranial anatomy of referred specimens of the sauropodomorph dinosaur Melanorosaurus from the Upper Triassic of South Africa. In K. Carpenter and V. Tidwell (eds.), Thunder-Lizards: The Sauropodomorph Dinosaurs. Indiana University Press, Bloomington, 1-37.
Gao 1992	Gao, Y., 1992. Yuangchanosaurus hepingensis – a new species of carnosaur from Zigong, Sichuan. Vertebrata PalAsiatica 30, 313–324 (in Chinese).
Gao 1999	Gao Y-H. 1999. [A complete dinosaur skeleton from Zigong, Sichuan, Yangchuanosaurus hepingensis]. Zigong dinosaur museum, Zigong. 100 pp. [in Chinese with English summary].
Gao et al. 2008	Gao C-L, Chiappe LM, Meng Q, O'Connor JK, Wang X, Change X, Liu J. 2008. A new basal lineage of Early Cretaceous birds from China and its implications on the evolution of the avian tail. Palaeontology 51, 775-791.
Garcia et al. 2010	Garcia G, Amico S, Fournier F, Thouand E, Valentin X. 2010. A new titanosaur genus (Dinosauria, Sauropoda) from the Late Cretaceous of southern France and its paleobiogeographic implications. Bulletin de la Société géologique de France 181, 269-277.
Gaston et al. 2001	Gaston RW, Schellenbach J, Kirkland JI. 2001. Mounted skeleton of th epolacanthine ankylosaur Gastonia burgei.
Gates et al. 2007	Gates TA, Sampson SD, Delgado Jesús CR, Zanno LE, Eberth DA, Hernández-Rivera E, Aguillón Martínez MC, Kirkland JI. 2007. Velafrons coahuilensis, a new lambeosaurine hadrosaurid (Dinosauria: Ornithopoda) from the late Campanian Cerro del Pueblo Formation, Coahuila, Mexico. Journal of Vertebrate Paleontology 27, 917-930.
Gillette 1991	Gillette DD. 1991. Seismosaurus halli, gen. et sp. nov., a new sauropod dinosaur from the Morrison Formation (Upper Jurassic/Lower Cretaceous) of New Mexico, USA. Journal of Vertebrate Paleontology 11, 417-433.
Gilmore 1907	Gilmore CW. 1907. The type of the Jurassic reptile Morosaurus agilis redescribed, with a note on Camptosaurus. Proceedings of the United States National Museum32, 151-165.
Gilmore 1920	Gilmore CW. 1920. Osteology of the carnivorous Dinosauria in the United States National Museum, with special reference to the genera Anterodemus (Allosaurus) and Ceratosaurus. Bulletin of the United States National Museum 110, 1–154.
Gilmore 1925	Gilmore CW. 1925. Osteology of ornithpodous dinosaurs from Dinosaur National Monument, Utah. Memoirs of the Carnegie Museum 10, 385-410.
Gilmore 1933	Gilmore CW. On the dinosaurian fauna of the Iren Dabasu Formation. Bulletin of the American Museum of Natural History 67, 23-78.
Gilmore 1933	Gilmore CW. 1933. Two new dinosaurian reptiles from Mongolia with notes on some fragmentary specimens. American Museum Novitates 679, 1-20.
Gilmore 1936	Gilmore CW. 1936. Osteology of Apatosaurus, with special reference to specimens in the Carnegie Museum Memoirs of the Carnegie Museum 11, 175-300.
Gilmore 1938	Gilore CW. 1938. Sauropod dinosaur remains in the Upper Cretaceous. Science, new series 87, 299-300.
Gilpin et al. 2007	Gilpin D, DiCroce T, Carpenter K. 2007. A possible new basal hadrosaur from the Lower Cretaceous Cedar Mountain Formation of eastern Utah. K. Carpenter (ed.), Horns and Beaks: Ceratopsian and Ornithopod Dinosaurs. Indiana University Press, Bloomington, 79-89.
Godefroit and Lambert 2007	Godefroit P, Lambert O. 2007. A re-appraisal of Craspedodon lonzeensis DOLLO, 1883 from the Upper Cretaceous of Belgium: the first record of a neoceratopsian dinosaur in Europe? Bulletin de l-Institut Royal des Sciences Naturalles de Belgique 77, 83-93.
Godefroit et al. 1999	Godefroit P, Pereda-Suberbiola X, Li H, Dong Z. 1999. A new species of the ankylosaurid dinosaur Pinacosaurus from the Late Cretaceous of Inner Mongolia (P.R. China). Bulletin de l'Institut Royal des Sciences Naturelles de Belgique, Sciences de la Terre 69(supplement), 17-366.
Godefroit et al. 2000	Godefroit P, Zan S, Jin L. 2000. Charonosaurus jiayinensis n. g., n. sp., a lambeosaurine dinosaur from the Late Maastrichtian of northeastern China. Compte Rendus de l'Academie des Sciences, Paris, Sciences de la Terre et des planètes 330, 875-882.
Godefroit et al. 2001	Godefroit P, Zan S-Q, Jin L-Y. 2001. The Maastrichtian (Late Cretaceous) lambeosaurine dinosaur Charonosaurus jiayinensis from north-eastern China. Bulletin de l-Institut Royal des Sciences Naturalles de Belgique, Sciences de la Terre 71, 119-168.
Godefroit et al. 2003	Godefroit P, Bolotsky Y, Alifanov V. 2003. A remarkable hollow-crested hadrosaur from Russia: an Asian origin for lambeosaurines. Comptes Rendus Palevol 2, 143-151.
Godefroit et al. 2004	Godefroit P, Alifanov VR, Bolotsky YL. 2004. A re-appraisal of Aralosaurus tuberiferus (Dinosauria, Hadrosauridae) from the Late Cretaceous of Kazakhstan. Bulletin de l'Institut Royal des Sciences Naturelles de Belgique, Science de la Terre 74(supplement), 139-154.
Godefroit et al. 2005	Godefroit P, Li H, Shang C-Y. 2005. A new primitive hadrosauroid dinosaur from the Early Cretaceous of Inner Mongolia (P. R. China). Comptes Rendus Palevol 4, 697-705.
Godefroit et al. 2008	Godefroit P, Hai S, Yu T, Lauters P. 2008. New hadrosaurid dinosaurs from the uppermost Cretaceous of northeastern China. Acta Palaeontologica Polonica 53, 47-74.
Godefroit et al. 2012a	Godefroit P, Escuillié F, Bolotsky YK, Lauters P. 2012. A new basal hadrosauroid dinosaur from the Upper Cretaceus of Kazakhstan. Bernissart Dinosaurs and Early Cretaceous Terrestrial Ecosystems, 335-358.
Godefroit et al. 2012b	Godefroit P, Bolotsky YL, Lauters P. 2012. A new saurolophine dinosaur from the latest Cretaceous of far eastern Russia. PLoS ONE 7(5), e36849.
Gomani 2005	Gomani EM. 2005. Sauropod dinosaurs from the Early Cretaceous of Malawi. Palaeontologia Electronica 8(1):1-37
Gomani 2005	Gomani EM. 2005. Sauropod dinosaurs from the Early Cretaceous of Malawi. Palaeontologia Electronica 8, 1-37.
Gonzalez Riga et al. 2003	González-Riga BJ. 2003. A new titanosaur (Dinosauria, Sauropoda) from the Upper Cretaceous of Mendoza Province, Argentina. Ameghiniana 40, 155-172.
Gonzalez Riga et al. 2009	González Riga BJ, Previtera E, Pirrone CA. 2009. Malarguesaurus florenciae gen. et sp. nov., a new titanosauriform (Dinosauria, Sauropoda) from the Upper Cretaceous of Mendoza, Argentina. Cretaceous Research 30, 135-148.
Han et al 2012	Han F-L, Barrett PM, Butler RJ, Xu X. 2012. Postcranial anatomy of Jeholosaurus shangyuanensis (Dinosauria, Ornithischia) from the Lower Cretaceous Yixian Formation of China. Journal of Vertebrate Paleontology 32, 1370-1395.
Harris 1998	Harris JD. 1998. Reanalysis of Acrocanthosaurus atokensis, its phylogenetic status, and implications, based on a new specimen. New Mexico Museum of Natural History and Science Bulletin 13, 1–75.
Harris 2007	Harris JD. 2007. The appendicular skeleton of Suuwassea emilieae (Sauropoda: Flagellicaudata) from the Upper Jurassic Morrison Formation of Montana (USA). Geobios 4, 501-522.
Hatcher 1901	Hatcher JB. 1901. Diplodocus Marsh; its osteology, taxonomy, and probate habits, with a restoration of the skeleton. Memoirs of the Carnegie Museum 1, 1-63.
Hatcher 1903	Hatcher JB. 1903. A new sauropod dinosaur from the Jurassic of Colorado. Proceedings of the Biological Society of Washington 16, 1-2.
Haubold 1990	Haubold H. 1990. Ein neuer Dinosaurier (Ornithischia, Thyreophora) aus dem unteren Jura des nördlichen Mitteleuropa. Revue de Paléobiologie 9, 149-177.
Haughton 1924	Haughton SH. 1924. The fauna and stratigraphy of the Stormberg Series. Annals of the South African Museum 12, 323-497.
Haughton 1924	Haughton SH. 1924. The fauna and stratigraphy of the Stormberg Series. Annals of the South African Museum 12, 323-497.
He & Cai 1983	He X, Cai K. 1983. A new species of Yandusaurus (hypsilophodont dinosaur) from the Middle Jurassic of Dashanpu, Zigong, Sichuan. Journal of the Chengdu College of Geology 1, 1-14.
He 1984	He X. 1984. The Vertebrate Fossils of Sichuan. Sichuan Scientific and Technological Publishing House, Chengdu. 168 pp [in Chinese].
He et al. 1988	He X, Li K, Cai K, Gao Y. 1984. Omeisaurus tianfuensis—a new species of Omeisaurus from Dashanpu, Zigong, Sichuan. Journal of Chengdu College of Geology 1984(suppl. 2), 13-32.
He et al. 1998	He X, Wang C, Liu S, Zhou F, Liu T, Cai K, Dai B. 1998. [A new species of sauropod from the Early Jurassic of Gongxian Co., Sichuan]. A new species of sauropod from the Early Jurassic of Gongxian Co., Sichuan 18, 1-6.
Head 1998	Head JJ. 1998. A new species of basal hadrosaurid (Dinosauria, Ornithischia) from the Cenomanian of Texas. Journal of Vertebrate Paleontology 18, 718-738.
Herne & Lucas 2006	Herne MC, Lucas SG. 2006. Seismosaurus hallorum: osteological reconstruction from the holotype. In Foster JR, Lucas SG (eds) Paleontology and Geology of the Upper Jurassic Morrison Formation. New Mexico Museum of Natural History and Science Bulletin 36, 139-148.
Hocknull et al. 2009	Hocknull SA, White MA, Tischler TR, Cook AG, Calleja ND, Sloan T, Elliott DA. 2009. New mid-Cretaceous (latest Albian) dinosaurs from Winton, Queensland, Australia. PLoS ONE 4(7): e6190. doi:10.1371/journal.pone.0006190
Holmes et al. 2001	Holmes RB, Forster CA, Ryan MJ, Shepherd KM. 2001. A new species of Chasmosaurus (Dinosauria: Ceratopsia) from the Dinosaur Park Formation of southern Alberta. Canadian Journal of Earth Sciences 38, 1423-1438.
Holtz 1994	Holtz TR Jr. 1994. The phylogenetic position of the Tyrannosauridae: implications for theropod systematics. Journal of Vrtebrate Paleontology 65, 1100-1117.
Hou & Zhang 1993	Hou L & Zhang J. 1993. A new fossil bird from Lower Cretaceous of Liaoning. Vertebrata Palasiatica 31, 217–224.
Hou 1994	Hou L-H. 1994. A late Mesozoic bird from Inner Mongolia. Vertebrata PalAsiatica 32, 258-266.
Hou 1997	Hou L-H. 1997. Mesozoic birds of China. Phoenix Valley Provincial Aviary of Taiwan.
Hou et al. 1999a	Hou L-H, Martin LD, Zhou Z-H, Feduccia A. 1999. Archaeopteryx to opposite birds—missing link from the Mesozoic of China. Vertebrata PalAsiatica 37, 88-95.
Hou et al. 1999b	Hou L-H, Martin LD, Zhou Z-H, Feduccia A, Zhang F-C. 1999. A diapsid skull in a new species of the primitive bird Confuciusornis. Nature 399, 679-682.
Hou et al. 2004	Hou L-H, Chiappe LM, Zhang F-C, Chuong C-M. 2004. New Early Cretaceous fossil from China documents a novel trophic specialization for Mesozoic birds. Natuwissenschaften 91, 22-25.
Hu 1964	Hu S-Y. 1964. [Carnosaurian remains from Alashan, Inner Mongolia.] Vertebrata PalAsiatica 8, 42–63 (in Chinese, with English summary).
Hu et al. 2009	Hu D, Hou L, Zhang L, Xu X. 2009. A pre-Archaeopteryx troodontid theropod from China with long feathers on the metatarsus. Nature 461, 640-643.
Huene 1922	Huene, F. von. 1922. Ueber einen Sauropoden im oberen Malm des Berner Jura. Eclogae geologicae Helvetiae 17, 80-94.
Huene 1929a	Huene F von. 1929. Los saurisquios y ornithisquios del Cretácio Argentino. Anales del Museo de la Plata, sección paleontología 2, 1-196.
[truncated: 481 more rows]

## Sheet: Data.txt
	Name_in_tree	Taxon	Clade	Subclade	Subclade_2	Max_age	Min_age	FL	FC	FML	FAP	TL_TLE	TC	HL	HC	HML	HAP	RC	RL_RLE	SKL	SKL_incl_crest	FP_length	FP_width	Juvenile	Bonebed
[truncated: 975 more rows]
